# Supplementary material for: The draft genome of Brucella abortus strain Ba col-B012, isolated from a dairy farm in Nariño, Colombia, bring new insights into the epidemiology of biovar 4 strains
Source: Stand Genomic Sci. 2017 Dec 22;12:89. doi: 10.1186/s40793-017-0299-2 (PMC5741917; doi:10.1186/s40793-017-0299-2)
Supplement: Supplementary file 2 — Alignment of polymorphic genes, sets 0–41. (ZIP 58 kb) [file 40793_2017_299_MOESM2_ESM.zip]

Archive with 42 entries (42 files):
- 7_alignment.fas
- 8_alignment.fas
- 9_alignment.fas
- 4_alignment.fas
- 5_alignment.fas
- 6_alignment.fas
- 40_alignment.fas
- 41_alignment.fas
- 39_alignment.fas
- 3_alignment.fas
- 36_alignment.fas
- 37_alignment.fas
- 38_alignment.fas
- 33_alignment.fas
- 34_alignment.fas
- 35_alignment.fas
- 30_alignment.fas
- 31_alignment.fas
- 32_alignment.fas
- 29_alignment.fas
- 2_alignment.fas
- 25_alignment.fas
- 26_alignment.fas
- 27_alignment.fas
- 28_alignment.fas
- 22_alignment.fas
- 23_alignment.fas
- 24_alignment.fas
- 20_alignment.fas
- 21_alignment.fas
- 16_alignment.fas
- 17_alignment.fas
- 18_alignment.fas
- 19_alignment.fas
- 1_alignment.fas
- 13_alignment.fas
- 14_alignment.fas
- 15_alignment.fas
- 10_alignment.fas
- 11_alignment.fas
- 12_alignment.fas
- 0_alignment.fas
