# Supplementary material for: The draft genome of Brucella abortus strain Ba col-B012, isolated from a dairy farm in Nariño, Colombia, bring new insights into the epidemiology of biovar 4 strains
Source: Stand Genomic Sci. 2017 Dec 22;12:89. doi: 10.1186/s40793-017-0299-2 (PMC5741917; doi:10.1186/s40793-017-0299-2)
Supplement: Supplementary file 2 — Alignment of polymorphic genes, sets 0–41. (ZIP 58 kb) [file 40793_2017_299_MOESM2_ESM.zip › 41_alignment.fas]

>genes_GCA_000157695.1_ASM15769v1_genomic.fna_988
GTGGCAGATTATGATTATTGCGTCATCGGCGGTGGCATTGTCGGGCTTGCGACCGCGAAA
GCGGTGCAGGAAGCCGAGCCGGGCGCAAGAATTATCGTTCTGGAGAAGGAAAGCGGCCTT
GCCCGTCACCAGACGGGACATAATAGCGGCGTCATTCATGCAGGCATCTATTACCAGCCG
GGTTCATTGAAGGCGCGGCTTTGCCGGGCGGGCGCACAGGCCACCAAAGCGTTCTGCAAG
CAATATTCCATTCCCTTTGAGAGTTGCGGCAAACTTCTGGTCGCCACGTCCGCCTTGGAA
ATGGAGCGCATGGAGGCGCTGGCCAGGCGCGCGGTGCAAAACAATATCGAATTCAGCCAT
CTGGACCAGCAGGCATTGCGAAAGGCGGAGCCTGCCATTTCCGGCCTGGGGGAGCTTTTT
GTTCCCGCCACCGGTATCGTGGATTACGCAAAGGTCTCGCGAGCCATGGCAGCGGAAATT
GTTGAGCGAGGCGGCATCGTGCGTCTCAATTCGCCGGTGACTGCAATCCATGAGGACGAA
AAGGGTGTTGAAGTTGTTTCGGGTGGCGAGACTGTGCGCGCTTCCAAACTCGTCGCCTGC
GCCGGGCTGCAATCGGACCGTATTGCGCGGCTGGCCGGGCTCGACATCACCCATCGCATC
GTGCCCTTCCGGGGTGAGTATTATACCTTGCCGCAAACCAGGGCCGGTATCGTCAGGCAC
CTGATCTATCCTATTCCCGATCCCGACCTGCCGTTTCTTGGCATTCACCTGACGCGGACC
ATCGATGGCGGTGTGACGGTTGGGCCGAATGCCGTTCTGGGTTTCTCGCGCGAAGGCTAT
GCCAAGGGCAGTTTCCACCCCGGCGATATCGCGGATATGTCGTTTTTCGCAGGCTTCTGG
AAAATGGCGATGAAAAACTGGCGCTCGGCAATATCCGAGTTCGGCAATTCAACCTCCCGC
GCGCGCTATCTGAAGCAGTGCCGCAAATATTGTCCGTCGCTGGAGCTTTCCGATCTGGGC
GCGCCGGGGGCCGGCATTCGTGCGCAGGCGGTGCTGGCTTTCTTCTTCGTTGGGGATGCC
GCCGTCCCATCGGAACTTGTCCATTCGCGCTATTGGCTGGGCCTCATGGTTGCCGTGTCG
CTGGTGGGCGTTTTGGTCGGCTTGCTGATCCTCGTCGTAGCGACGGCGGATGTGGTGAAC
GAACTCCAGCGCGAGCGGGATTCCGACCCGCTGACGGGGCTGTTGAACCGTCGCGGGCTT
GAGAGGCAGGCCGATCTTCGCCTGCACACACCGCAATGCCTCTCCTATGGCGTCATCATT
GCCGATATCGATCATTTCAAGGCGATCAACGATGCCTACGGCCATCCGGTGGGGGACCAG
GTGCTGGTGGAGTTTGCCCGCATTCTTTCGTCCGCCAGCAAGGACCATGCGATCGTGGGC
CGCGTCGGCGGTGAGGAATTTGTGCTGCTGGTGAGCGGTACTGCCGAAGAATGCGAGGCG
CTGGGCAACCGGCTGTGCGGGCTGGTTGCGCGCCATGCCTTCTCTAAATTGCCGGCAGGA
CAGAAGGTCACATCCAGACATTGTGGGAAACGGCCGCTCGTGCCGACCTGGCCCTGA
>genes_GCA_000245835.1_Bruc_abor_bv1_NI435a_V1_genomic.fna_1945
GTGGCAGATTATGATTATTGCGTCATCGGCGGTGGCATTGTCGGGCTTGCGACCGCGAAA
GCGGTGCAGGAAGCCGAGCCGGGCGCAAGAATTATCGTTCTGGAGAAGGAAAGCGGCCTT
GCCCGTCACCAGACGGGACATAATAGCGGCGTCATTCATGCAGGCATCTATTACCAGCCG
GGTTCATTGAAGGCGCGGCTTTGCCGGGCGGGCGCACAGGCCACCAAAGCGTTCTGCAAG
CAATATTCCATTCCCTTTGAGAGTTGCGGCAAACTTCTGGTCGCCACGTCCGCCTTGGAA
ATGGAGCGCATGGAGGCGCTGGCCAGGCGCGCGGTGCAAAATAATATCGAATTCAGCCAT
CTGGACCAGCAGGCATTGCGAAAGGCGGAGCCTGCCATTTCCGGCCTGGGGGAGCTTTTT
GTTCCCGCCACCGGTATCGTGGATTACGCAAAGGTCTCGCGAGCCATGGCAGCGGAAATT
GTTGAGCGAGGCGGCATCGTGCGTCTCAATTCGCCGGTGACTGCAATCCATGAGGACGAA
AAGGGTGTTGAAGTTGTTTCGGGTGGCGAGACTGTGCGCGCTTCCAAACTCGTCGCCTGC
GCCGGGCTGCAATCGGACCGTATTGCGCGGCTGGCCGGGCTCGACATCACCCATCGCATC
GTGCCCTTCCGGGGTGAGTATTATACCTTGCCGCAAACCAGGGCCGGTATCGTCAGGCAC
CTGATCTATCCTATTCCCGATCCCGACCTGCCGTTTCTTGGCATTCACCTGACGCGGACC
ATCGATGGCGGTGTGACGGTTGGGCCGAATGCCGTTCTGGGTTTCTCGCGCGAAGGCTAT
GCCAAGGGCAGTTTCCACCCCGGCGATATCGCGGATATGTCGTTTTTCGCAGGCTTCTGG
AAAATGGCGATGAAAAACTGGCGCTCGGCAATATCCGAGTTCGGCAATTCAACCTCCCGC
GCGCGCTATCTGAAGCAGTGCCGCAAATATTGTCCGTCGCTGGAGCTTTCCGATCTGGGC
GCGCCGGGGGCCGGCATTCGTGCGCAGGCGGTGCTGGCTTTCTTCTTCGTTGGGGATGCC
GCCGTCCCATCGGAACTTGTCCATTCGCGCTATTGGCTGGGCCTCATGGTTGCCGTGTCG
CTGGTGGGCGTTTTGGTCGGCTTGCTGATCCTCGTCGTAGCGACGGCGGATGTGGTGAAC
GAACTCCAGCGCGAGCGGGATTCCGACCCGCTGACGGGGCTGTTGAACCGTCGCGGGCTT
GAGAGGCAGGCCGATCTTCGCCTGCACACACCGCAATGCCTCTCCTATGGCGTCATCATT
GCCGATATCGATCATTTCAAGGCGATCAACGATGCCTACGGCCATCCGGTGGGGGACCAG
GTGCTGGTGGAGTTTGCCCGCATTCTTTCGTCCGCCAGCAAGGACCATGCGATCGTGGGC
CGCGTCGGCGGTGAGGAATTTGTGCTGCTGGTGAGCGGTACTGCCGAAGAATGCGAGGCG
CTGGGCAACCGGCTGTGCGGGCTGGTTGCGCGCCATGCCTTCTCTAAATTGCCGGCAGGA
CAGAAGGTCACATCCAGACATTGTGGGAAACGGCCGCTCGTGCCGACCTGGCCCTGA
>genes_GCA_000245855.1_Bruc_abor_bv1_NI486_V1_genomic.fna_1358
GTGGCAGATTATGATTATTGCGTCATCGGCGGTGGCATTGTCGGGCTTGCGACCGCGAAA
GCGGTGCAGGAAGCCGAGCCGGGCGCAAGAATTATCGTTCTGGAGAAGGAAAGCGGCCTT
GCCCGTCACCAGACGGGACATAATAGCGGCGTCATTCATGCAGGCATCTATTACCAGCCG
GGTTCATTGAAGGCGCGGCTTTGCCGGGCGGGCGCACAGGCCACCAAAGCGTTCTGCAAG
CAATATTCCATTCCCTTTGAGAGTTGCGGCAAACTTCTGGTCGCCACGTCCGCCTTGGAA
ATGGAGCGCATGGAGGCGCTGGCCAGGCGCGCGGTGCAAAATAATATCGAATTCAGCCAT
CTGGACCAGCAGGCATTGCGAAAGGCGGAGCCTGCCATTTCCGGCCTGGGGGAGCTTTTT
GTTCCCGCCACCGGTATCGTGGATTACGCAAAGGTCTCGCGAGCCATGGCAGCGGAAATT
GTTGAGCGAGGCGGCATCGTGCGTCTCAATTCGCCGGTGACTGCAATCCATGAGGACGAA
AAGGGTGTTGAAGTTGTTTCGGGTGGCGAGACTGTGCGCGCTTCCAAACTCGTCGCCTGC
GCCGGGCTGCAATCGGACCGTATTGCGCGGCTGGCCGGGCTCGACATCACCCATCGCATC
GTGCCCTTCCGGGGTGAGTATTATACCTTGCCGCAAACCAGGGCCGGTATCGTCAGGCAC
CTGATCTATCCTATTCCCGATCCCGACCTGCCGTTTCTTGGCATTCACCTGACGCGGACC
ATCGATGGCGGTGTGACGGTTGGGCCGAATGCCGTTCTGGGTTTCTCGCGCGAAGGCTAT
GCCAAGGGCAGTTTCCACCCCGGCGATATCGCGGATATGTCGTTTTTCGCAGGCTTCTGG
AAAATGGCGATGAAAAACTGGCGCTCGGCAATATCCGAGTTCGGCAATTCAACCTCCCGC
GCGCGCTATCTGAAGCAGTGCCGCAAATATTGTCCGTCGCTGGAGCTTTCCGATCTGGGC
GCGCCGGGGGCCGGCATTCGTGCGCAGGCGGTGCTGGCTTTCTTCTTCGTTGGGGATGCC
GCCGTCCCATCGGAACTTGTCCATTCGCGCTATTGGCTGGGCCTCATGGTTGCCGTGTCG
CTGGTGGGCGTTTTGGTCGGCTTGCTGATCCTCGTCGTAGCGACGGCGGATGTGGTGAAC
GAACTCCAGCGCGAGCGGGATTCCGACCCGCTGACGGGGCTGTTGAACCGTCGCGGGCTT
GAGAGGCAGGCCGATCTTCGCCTGCACACACCGCAATGCCTCTCCTATGGCGTCATCATT
GCCGATATCGATCATTTCAAGGCGATCAACGATGCCTACGGCCATCCGGTGGGGGACCAG
GTGCTGGTGGAGTTTGCCCGCATTCTTTCGTCCGCCAGCAAGGACCATGCGATCGTGGGC
CGCGTCGGCGGTGAGGAATTTGTGCTGCTGGTGAGCGGTACTGCCGAAGAATGCGAGGCG
CTGGGCAACCGGCTGTGCGGGCTGGTTGCGCGCCATGCCTTCTCTAAATTGCCGGCAGGA
CAGAAGGTCACATCCAGACATTGTGGGAAACGGCCGCTCGTGCCGACCTGGCCCTGA
>genes_GCA_000245875.1_Bruc_abor_bv1_NI474_V1_genomic.fna_2833
GTGGCAGATTATGATTATTGCGTCATCGGCGGTGGCATTGTCGGGCTTGCGACCGCGAAA
GCGGTGCAGGAAGCCGAGCCGGGCGCAAGAATTATCGTTCTGGAGAAGGAAAGCGGCCTT
GCCCGTCACCAGACGGGACATAATAGCGGCGTCATTCATGCAGGCATCTATTACCAGCCG
GGTTCATTGAAGGCGCGGCTTTGCCGGGCGGGCGCACAGGCCACCAAAGCGTTCTGCAAG
CAATATTCCATTCCCTTTGAGAGTTGCGGCAAACTTCTGGTCGCCACGTCCGCCTTGGAA
ATGGAGCGCATGGAGGCGCTGGCCAGGCGCGCGGTGCAAAATAATATCGAATTCAGCCAT
CTGGACCAGCAGGCATTGCGAAAGGCGGAGCCTGCCATTTCCGGCCTGGGGGAGCTTTTT
GTTCCCGCCACCGGTATCGTGGATTACGCAAAGGTCTCGCGAGCCATGGCAGCGGAAATT
GTTGAGCGAGGCGGCATCGTGCGTCTCAATTCGCCGGTGACTGCAATCCATGAGGACGAA
AAGGGTGTTGAAGTTGTTTCGGGTGGCGAGACTGTGCGCGCTTCCAAACTCGTCGCCTGC
GCCGGGCTGCAATCGGACCGTATTGCGCGGCTGGCCGGGCTCGACATCACCCATCGCATC
GTGCCCTTCCGGGGTGAGTATTATACCTTGCCGCAAACCAGGGCCGGTATCGTCAGGCAC
CTGATCTATCCTATTCCCGATCCCGACCTGCCGTTTCTTGGCATTCACCTGACGCGGACC
ATCGATGGCGGTGTGACGGTTGGGCCGAATGCCGTTCTGGGTTTCTCGCGCGAAGGCTAT
GCCAAGGGCAGTTTCCACCCCGGCGATATCGCGGATATGTCGTTTTTCGCAGGCTTCTGG
AAAATGGCGATGAAAAACTGGCGCTCGGCAATATCCGAGTTCGGCAATTCAACCTCCCGC
GCGCGCTATCTGAAGCAGTGCCGCAAATATTGTCCGTCGCTGGAGCTTTCCGATCTGGGC
GCGCCGGGGGCCGGCATTCGTGCGCAGGCGGTGCTGGCTTTCTTCTTCGTTGGGGATGCC
GCCGTCCCATCGGAACTTGTCCATTCGCGCTATTGGCTGGGCCTCATGGTTGCCGTGTCG
CTGGTGGGCGTTTTGGTCGGCTTGCTGATCCTCGTCGTAGCGACGGCGGATGTGGTGAAC
GAACTCCAGCGCGAGCGGGATTCCGACCCGCTGACGGGGCTGTTGAACCGTCGCGGGCTT
GAGAGGCAGGCCGATCTTCGCCTGCACACACCGCAATGCCTCTCCTATGGCGTCATCATT
GCCGATATCGATCATTTCAAGGCGATCAACGATGCCTACGGCCATCCGGTGGGGGACCAG
GTGCTGGTGGAGTTTGCCCGCATTCTTTCGTCCGCCAGCAAGGACCATGCGATCGTGGGC
CGCGTCGGCGGTGAGGAATTTGTGCTGCTGGTGAGCGGTACTGCCGAAGAATGCGAGGCG
CTGGGCAACCGGCTGTGCGGGCTGGTTGCGCGCCATGCCTTCTCTAAATTGCCGGCAGGA
CAGAAGGTCACATCCAGACATTGTGGGAAACGGCCGCTCGTGCCGACCTGGCCCTGA
>genes_GCA_000245895.1_Bruc_abor_bv1_NI488_V1_genomic.fna_102
GTGGCAGATTATGATTATTGCGTCATCGGCGGTGGCATTGTCGGGCTTGCGACCGCGAAA
GCGGTGCAGGAAGCCGAGCCGGGCGCAAGAATTATCGTTCTGGAGAAGGAAAGCGGCCTT
GCCCGTCACCAGACGGGACATAATAGCGGCGTCATTCATGCAGGCATCTATTACCAGCCG
GGTTCATTGAAGGCGCGGCTTTGCCGGGCGGGCGCACAGGCCACCAAAGCGTTCTGCAAG
CAATATTCCATTCCCTTTGAGAGTTGCGGCAAACTTCTGGTCGCCACGTCCGCCTTGGAA
ATGGAGCGCATGGAGGCGCTGGCCAGGCGCGCGGTGCAAAATAATATCGAATTCAGCCAT
CTGGACCAGCAGGCATTGCGAAAGGCGGAGCCTGCCATTTCCGGCCTGGGGGAGCTTTTT
GTTCCCGCCACCGGTATCGTGGATTACGCAAAGGTCTCGCGAGCCATGGCAGCGGAAATT
GTTGAGCGAGGCGGCATCGTGCGTCTCAATTCGCCGGTGACTGCAATCCATGAGGACGAA
AAGGGTGTTGAAGTTGTTTCGGGTGGCGAGACTGTGCGCGCTTCCAAACTCGTCGCCTGC
GCCGGGCTGCAATCGGACCGTATTGCGCGGCTGGCCGGGCTCGACATCACCCATCGCATC
GTGCCCTTCCGGGGTGAGTATTATACCTTGCCGCAAACCAGGGCCGGTATCGTCAGGCAC
CTGATCTATCCTATTCCCGATCCCGACCTGCCGTTTCTTGGCATTCACCTGACGCGGACC
ATCGATGGCGGTGTGACGGTTGGGCCGAATGCCGTTCTGGGTTTCTCGCGCGAAGGCTAT
GCCAAGGGCAGTTTCCACCCCGGCGATATCGCGGATATGTCGTTTTTCGCAGGCTTCTGG
AAAATGGCGATGAAAAACTGGCGCTCGGCAATATCCGAGTTCGGCAATTCAACCTCCCGC
GCGCGCTATCTGAAGCAGTGCCGCAAATATTGTCCGTCGCTGGAGCTTTCCGATCTGGGC
GCGCCGGGGGCCGGCATTCGTGCGCAGGCGGTGCTGGCTTTCTTCTTCGTTGGGGATGCC
GCCGTCCCATCGGAACTTGTCCATTCGCGCTATTGGCTGGGCCTCATGGTTGCCGTGTCG
CTGGTGGGCGTTTTGGTCGGCTTGCTGATCCTCGTCGTAGCGACGGCGGATGTGGTGAAC
GAACTCCAGCGCGAGCGGGATTCCGACCCGCTGACGGGGCTGTTGAACCGTCGCGGGCTT
GAGAGGCAGGCCGATCTTCGCCTGCACACACCGCAATGCCTCTCCTATGGCGTCATCATT
GCCGATATCGATCATTTCAAGGCGATCAACGATGCCTACGGCCATCCGGTGGGGGACCAG
GTGCTGGTGGAGTTTGCCCGCATTCTTTCGTCCGCCAGCAAGGACCATGCGATCGTGGGC
CGCGTCGGCGGTGAGGAATTTGTGCTGCTGGTGAGCGGTACTGCCGAAGAATGCGAGGCG
CTGGGCAACCGGCTGTGCGGGCTGGTTGCGCGCCATGCCTTCTCTAAATTGCCGGCAGGA
CAGAAGGTCACATCCAGACATTGTGGGAAACGGCCGCTCGTGCCGACCTGGCCCTGA
>genes_GCA_000245915.1_Bruc_abor_bv1_NI010_V1_genomic.fna_2830
GTGGCAGATTATGATTATTGCGTCATCGGCGGTGGCATTGTCGGGCTTGCGACCGCGAAA
GCGGTGCAGGAAGCCGAGCCGGGCGCAAGAATTATCGTTCTGGAGAAGGAAAGCGGCCTT
GCCCGTCACCAGACGGGACATAATAGCGGCGTCATTCATGCAGGCATCTATTACCAGCCG
GGTTCATTGAAGGCGCGGCTTTGCCGGGCGGGCGCACAGGCCACCAAAGCGTTCTGCAAG
CAATATTCCATTCCCTTTGAGAGTTGCGGCAAACTTCTGGTCGCCACGTCCGCCTTGGAA
ATGGAGCGCATGGAGGCGCTGGCCAGGCGCGCGGTGCAAAATAATATCGAATTCAGCCAT
CTGGACCAGCAGGCATTGCGAAAGGCGGAGCCTGCCATTTCCGGCCTGGGGGAGCTTTTT
GTTCCCGCCACCGGTATCGTGGATTACGCAAAGGTCTCGCGAGCCATGGCAGCGGAAATT
GTTGAGCGAGGCGGCATCGTGCGTCTCAATTCGCCGGTGACTGCAATCCATGAGGACGAA
AAGGGTGTTGAAGTTGTTTCGGGTGGCGAGACTGTGCGCGCTTCCAAACTCGTCGCCTGC
GCCGGGCTGCAATCGGACCGTATTGCGCGGCTGGCCGGGCTCGACATCACCCATCGCATC
GTGCCCTTCCGGGGTGAGTATTATACCTTGCCGCAAACCAGGGCCGGTATCGTCAGGCAC
CTGATCTATCCTATTCCCGATCCCGACCTGCCGTTTCTTGGCATTCACCTGACGCGGACC
ATCGATGGCGGTGTGACGGTTGGGCCGAATGCCGTTCTGGGTTTCTCGCGCGAAGGCTAT
GCCAAGGGCAGTTTCCACCCCGGCGATATCGCGGATATGTCGTTTTTCGCAGGCTTCTGG
AAAATGGCGATGAAAAACTGGCGCTCGGCAATATCCGAGTTCGGCAATTCAACCTCCCGC
GCGCGCTATCTGAAGCAGTGCCGCAAATATTGTCCGTCGCTGGAGCTTTCCGATCTGGGC
GCGCCGGGGGCCGGCATTCGTGCGCAGGCGGTGCTGGCTTTCTTCTTCGTTGGGGATGCC
GCCGTCCCATCGGAACTTGTCCATTCGCGCTATTGGCTGGGCCTCATGGTTGCCGTGTCG
CTGGTGGGCGTTTTGGTCGGCTTGCTGATCCTCGTCGTAGCGACGGCGGATGTGGTGAAC
GAACTCCAGCGCGAGCGGGATTCCGACCCGCTGACGGGGCTGTTGAACCGTCGCGGGCTT
GAGAGGCAGGCCGATCTTCGCCTGCACACACCGCAATGCCTCTCCTATGGCGTCATCATT
GCCGATATCGATCATTTCAAGGCGATCAACGATGCCTACGGCCATCCGGTGGGGGACCAG
GTGCTGGTGGAGTTTGCCCGCATTCTTTCGTCCGCCAGCAAGGACCATGCGATCGTGGGC
CGCGTCGGCGGTGAGGAATTTGTGCTGCTGGTGAGCGGTACTGCCGAAGAATGCGAGGCG
CTGGGCAACCGGCTGTGCGGGCTGGTTGCGCGCCATGCCTTCTCTAAATTGCCGGCAGGA
CAGAAGGTCACATCCAGACATTGTGGGAAACGGCCGCTCGTGCCGACCTGGCCCTGA
>genes_GCA_000245935.1_Bruc_abor_bv1_NI016_V1_genomic.fna_2832
GTGGCAGATTATGATTATTGCGTCATCGGCGGTGGCATTGTCGGGCTTGCGACCGCGAAA
GCGGTGCAGGAAGCCGAGCCGGGCGCAAGAATTATCGTTCTGGAGAAGGAAAGCGGCCTT
GCCCGTCACCAGACGGGACATAATAGCGGCGTCATTCATGCAGGCATCTATTACCAGCCG
GGTTCATTGAAGGCGCGGCTTTGCCGGGCGGGCGCACAGGCCACCAAAGCGTTCTGCAAG
CAATATTCCATTCCCTTTGAGAGTTGCGGCAAACTTCTGGTCGCCACGTCCGCCTTGGAA
ATGGAGCGCATGGAGGCGCTGGCCAGGCGCGCGGTGCAAAATAATATCGAATTCAGCCAT
CTGGACCAGCAGGCATTGCGAAAGGCGGAGCCTGCCATTTCCGGCCTGGGGGAGCTTTTT
GTTCCCGCCACCGGTATCGTGGATTACGCAAAGGTCTCGCGAGCCATGGCAGCGGAAATT
GTTGAGCGAGGCGGCATCGTGCGTCTCAATTCGCCGGTGACTGCAATCCATGAGGACGAA
AAGGGTGTTGAAGTTGTTTCGGGTGGCGAGACTGTGCGCGCTTCCAAACTCGTCGCCTGC
GCCGGGCTGCAATCGGACCGTATTGCGCGGCTGGCCGGGCTCGACATCACCCATCGCATC
GTGCCCTTCCGGGGTGAGTATTATACCTTGCCGCAAACCAGGGCCGGTATCGTCAGGCAC
CTGATCTATCCTATTCCCGATCCCGACCTGCCGTTTCTTGGCATTCACCTGACGCGGACC
ATCGATGGCGGTGTGACGGTTGGGCCGAATGCCGTTCTGGGTTTCTCGCGCGAAGGCTAT
GCCAAGGGCAGTTTCCACCCCGGCGATATCGCGGATATGTCGTTTTTCGCAGGCTTCTGG
AAAATGGCGATGAAAAACTGGCGCTCGGCAATATCCGAGTTCGGCAATTCAACCTCCCGC
GCGCGCTATCTGAAGCAGTGCCGCAAATATTGTCCGTCGCTGGAGCTTTCCGATCTGGGC
GCGCCGGGGGCCGGCATTCGTGCGCAGGCGGTGCTGGCTTTCTTCTTCGTTGGGGATGCC
GCCGTCCCATCGGAACTTGTCCATTCGCGCTATTGGCTGGGCCTCATGGTTGCCGTGTCG
CTGGTGGGCGTTTTGGTCGGCTTGCTGATCCTCGTCGTAGCGACGGCGGATGTGGTGAAC
GAACTCCAGCGCGAGCGGGATTCCGACCCGCTGACGGGGCTGTTGAACCGTCGCGGGCTT
GAGAGGCAGGCCGATCTTCGCCTGCACACACCGCAATGCCTCTCCTATGGCGTCATCATT
GCCGATATCGATCATTTCAAGGCGATCAACGATGCCTACGGCCATCCGGTGGGGGACCAG
GTGCTGGTGGAGTTTGCCCGCATTCTTTCGTCCGCCAGCAAGGACCATGCGATCGTGGGC
CGCGTCGGCGGTGAGGAATTTGTGCTGCTGGTGAGCGGTACTGCCGAAGAATGCGAGGCG
CTGGGCAACCGGCTGTGCGGGCTGGTTGCGCGCCATGCCTTCTCTAAATTGCCGGCAGGA
CAGAAGGTCACATCCAGACATTGTGGGAAACGGCCGCTCGTGCCGACCTGGCCCTGA
>genes_GCA_000245955.1_Bruc_abor_bv1_NI021_V1_genomic.fna_2834
GTGGCAGATTATGATTATTGCGTCATCGGCGGTGGCATTGTCGGGCTTGCGACCGCGAAA
GCGGTGCAGGAAGCCGAGCCGGGCGCAAGAATTATCGTTCTGGAGAAGGAAAGCGGCCTT
GCCCGTCACCAGACGGGACATAATAGCGGCGTCATTCATGCAGGCATCTATTACCAGCCG
GGTTCATTGAAGGCGCGGCTTTGCCGGGCGGGCGCACAGGCCACCAAAGCGTTCTGCAAG
CAATATTCCATTCCCTTTGAGAGTTGCGGCAAACTTCTGGTCGCCACGTCCGCCTTGGAA
ATGGAGCGCATGGAGGCGCTGGCCAGGCGCGCGGTGCAAAATAATATCGAATTCAGCCAT
CTGGACCAGCAGGCATTGCGAAAGGCGGAGCCTGCCATTTCCGGCCTGGGGGAGCTTTTT
GTTCCCGCCACCGGTATCGTGGATTACGCAAAGGTCTCGCGAGCCATGGCAGCGGAAATT
GTTGAGCGAGGCGGCATCGTGCGTCTCAATTCGCCGGTGACTGCAATCCATGAGGACGAA
AAGGGTGTTGAAGTTGTTTCGGGTGGCGAGACTGTGCGCGCTTCCAAACTCGTCGCCTGC
GCCGGGCTGCAATCGGACCGTATTGCGCGGCTGGCCGGGCTCGACATCACCCATCGCATC
GTGCCCTTCCGGGGTGAGTATTATACCTTGCCGCAAACCAGGGCCGGTATCGTCAGGCAC
CTGATCTATCCTATTCCCGATCCCGACCTGCCGTTTCTTGGCATTCACCTGACGCGGACC
ATCGATGGCGGTGTGACGGTTGGGCCGAATGCCGTTCTGGGTTTCTCGCGCGAAGGCTAT
GCCAAGGGCAGTTTCCACCCCGGCGATATCGCGGATATGTCGTTTTTCGCAGGCTTCTGG
AAAATGGCGATGAAAAACTGGCGCTCGGCAATATCCGAGTTCGGCAATTCAACCTCCCGC
GCGCGCTATCTGAAGCAGTGCCGCAAATATTGTCCGTCGCTGGAGCTTTCCGATCTGGGC
GCGCCGGGGGCCGGCATTCGTGCGCAGGCGGTGCTGGCTTTCTTCTTCGTTGGGGATGCC
GCCGTCCCATCGGAACTTGTCCATTCGCGCTATTGGCTGGGCCTCATGGTTGCCGTGTCG
CTGGTGGGCGTTTTGGTCGGCTTGCTGATCCTCGTCGTAGCGACGGCGGATGTGGTGAAC
GAACTCCAGCGCGAGCGGGATTCCGACCCGCTGACGGGGCTGTTGAACCGTCGCGGGCTT
GAGAGGCAGGCCGATCTTCGCCTGCACACACCGCAATGCCTCTCCTATGGCGTCATCATT
GCCGATATCGATCATTTCAAGGCGATCAACGATGCCTACGGCCATCCGGTGGGGGACCAG
GTGCTGGTGGAGTTTGCCCGCATTCTTTCGTCCGCCAGCAAGGACCATGCGATCGTGGGC
CGCGTCGGCGGTGAGGAATTTGTGCTGCTGGTGAGCGGTACTGCCGAAGAATGCGAGGCG
CTGGGCAACCGGCTGTGCGGGCTGGTTGCGCGCCATGCCTTCTCTAAATTGCCGGCAGGA
CAGAAGGTCACATCCAGACATTGTGGGAAACGGCCGCTCGTGCCGACCTGGCCCTGA
>genes_GCA_000245975.1_Bruc_abor_bv1_NI259_V1_genomic.fna_2118
GTGGCAGATTATGATTATTGCGTCATCGGCGGTGGCATTGTCGGGCTTGCGACCGCGAAA
GCGGTGCAGGAAGCCGAGCCGGGCGCAAGAATTATCGTTCTGGAGAAGGAAAGCGGCCTT
GCCCGTCACCAGACGGGACATAATAGCGGCGTCATTCATGCAGGCATCTATTACCAGCCG
GGTTCATTGAAGGCGCGGCTTTGCCGGGCGGGCGCACAGGCCACCAAAGCGTTCTGCAAG
CAATATTCCATTCCCTTTGAGAGTTGCGGCAAACTTCTGGTCGCCACGTCCGCCTTGGAA
ATGGAGCGCATGGAGGCGCTGGCCAGGCGCGCGGTGCAAAATAATATCGAATTCAGCCAT
CTGGACCAGCAGGCATTGCGAAAGGCGGAGCCTGCCATTTCCGGCCTGGGGGAGCTTTTT
GTTCCCGCCACCGGTATCGTGGATTACGCAAAGGTCTCGCGAGCCATGGCAGCGGAAATT
GTTGAGCGAGGCGGCATCGTGCGTCTCAATTCGCCGGTGACTGCAATCCATGAGGACGAA
AAGGGTGTTGAAGTTGTTTCGGGTGGCGAGACTGTGCGCGCTTCCAAACTCGTCGCCTGC
GCCGGGCTGCAATCGGACCGTATTGCGCGGCTGGCCGGGCTCGACATCACCCATCGCATC
GTGCCCTTCCGGGGTGAGTATTATACCTTGCCGCAAACCAGGGCCGGTATCGTCAGGCAC
CTGATCTATCCTATTCCCGATCCCGACCTGCCGTTTCTTGGCATTCACCTGACGCGGACC
ATCGATGGCGGTGTGACGGTTGGGCCGAATGCCGTTCTGGGTTTCTCGCGCGAAGGCTAT
GCCAAGGGCAGTTTCCACCCCGGCGATATCGCGGATATGTCGTTTTTCGCAGGCTTCTGG
AAAATGGCGATGAAAAACTGGCGCTCGGCAATATCCGAGTTCGGCAATTCAACCTCCCGC
GCGCGCTATCTGAAGCAGTGCCGCAAATATTGTCCGTCGCTGGAGCTTTCCGATCTGGGC
GCGCCGGGGGCCGGCATTCGTGCGCAGGCGGTGCTGGCTTTCTTCTTCGTTGGGGATGCC
GCCGTCCCATCGGAACTTGTCCATTCGCGCTATTGGCTGGGCCTCATGGTTGCCGTGTCG
CTGGTGGGCGTTTTGGTCGGCTTGCTGATCCTCGTCGTAGCGACGGCGGATGTGGTGAAC
GAACTCCAGCGCGAGCGGGATTCCGACCCGCTGACGGGGCTGTTGAACCGTCGCGGGCTT
GAGAGGCAGGCCGATCTTCGCCTGCACACACCGCAATGCCTCTCCTATGGCGTCATCATT
GCCGATATCGATCATTTCAAGGCGATCAACGATGCCTACGGCCATCCGGTGGGGGACCAG
GTGCTGGTGGAGTTTGCCCGCATTCTTTCGTCCGCCAGCAAGGACCATGCGATCGTGGGC
CGCGTCGGCGGTGAGGAATTTGTGCTGCTGGTGAGCGGTACTGCCGAAGAATGCGAGGCG
CTGGGCAACCGGCTGTGCGGGCTGGTTGCGCGCCATGCCTTCTCTAAATTGCCGGCAGGA
CAGAAGGTCACATCCAGACATTGTGGGAAACGGCCGCTCGTGCCGACCTGGCCCTGA
>genes_GCA_000298635.1_V1.0_of_Brucella_abortus_bv.1_str_134_genomic.fna_978
GTGGCAGATTATGATTATTGCGTCATCGGCGGTGGCATTGTCGGGCTTGCGACCGCGAAA
GCGGTGCAGGAAGCCGAGCCGGGCGCAAGAATTATCGTTCTGGAGAAGGAAAGCGGCCTT
GCCCGTCACCAGACGGGACATAATAGCGGCGTCATTCATGCAGGCATCTATTACCAGCCG
GGTTCATTGAAGGCGCGGCTTTGCCGGGCGGGCGCACAGGCCACCAAAGCGTTCTGCAAG
CAATATTCCATTCCCTTTGAGAGTTGCGGCAAACTTCTGGTCGCCACGTCCGCCTTGGAA
ATGGAGCGCATGGAGGCGCTGGCCAGGCGCGCGGTGCAAAACAATATCGAATTCAGCCAT
CTGGACCAGCAGGCATTGCGAAAGGCGGAGCCTGCCATTTCCGGCCTGGGGGAGCTTTTT
GTTCCCGCCACCGGTATCGTGGATTACGCAAAGGTCTCGCGAGCCATGGCAGCGGAAATT
GTTGAGCGAGGCGGCATCGTGCGTCTCAATTCGCCGGTGACTGCAATCCATGAGGACGAA
AAGGGTGTTGAAGTTGTTTCGGGTGGCGAGACTGTGCGCGCTTCCAAACTCGTCGCCTGC
GCCGGGCTGCAATCGGACCGTATTGCGCGGCTGGCCGGGCTCGACATCACCCATCGCATC
GTGCCCTTCCGGGGTGAGTATTATACCTTGCCGCAAACCAGGGCCGGTATCGTCAGGCAC
CTGATCTATCCTATTCCCGATCCCGACCTGCCGTTTCTTGGCATTCACCTGACGCGGACC
ATCGATGGCGGTGTGACGGTTGGGCCGAATGCCGTTCTGGGTTTCTCGCGCGAAGGCTAT
GCCAAGGGCAGTTTCCACCCCGGCGATATCGCGGATATGTCGTTTTTCGCAGGCTTCTGG
AAAATGGCGATGAAAAACTGGCGCTCGGCAATATCCGAGTTCGGCAATTCAACCTCCCGC
GCGCGCTATCTGAAGCAGTGCCGCAAATATTGTCCGTCGCTGGAGCTTTCCGATCTGGGC
GCGCCGGGGGCCGGCATTCGTGCGCAGGCGGTGCTGGCTTTCTTCTTCGTTGGGGATGCC
GCCGTCCCATCGGAACTTGTCCATTCGCGCTATTGGCTGGGCCTCATGGTTGCCGTGTCG
CTGGTGGGCGTTTTGGTCGGCTTGCTGATCCTCGTCGTAGCGACGGCGGATGTGGTGAAC
GAACTCCAGCGCGAGCGGGATTCCGACCCGCTGACGGGGCTGTTGAACCGTCGCGGGCTT
GAGAGGCAGGCCGATCTTCGCCTGCACACACCGCAATGCCTCTCCTATGGCGTCATCATT
GCCGATATCGATCATTTCAAGGCGATCAACGATGCCTACGGCCATCCGGTGGGGGACCAG
GTGCTGGTGGAGTTTGCCCGCATTCTTTCGTCCGCCAGCAAGGACCATGCGATCGTGGGC
CGCGTCGGCGGTGAGGAATTTGTGCTGCTGGTGAGCGGTACTGCCGAAGAATGCGAGGCG
CTGGGCAACCGGCTGTGCGGGCTGGTTGCGCGCCATGCCTTCTCTAAATTGCCGGCAGGA
CAGAAGGTCACATCCAGACATTGTGGGAAACGGCCGCTCGTGCCGACCTGGCCCTGA
>genes_GCA_000413495.1_Bruc_abor_biovar_1_76-1413_V1_genomic.fna_2939
GTGGCAGATTATGATTATTGCGTCATCGGCGGTGGCATTGTCGGGCTTGCGACCGCGAAA
GCGGTGCAGGAAGCCGAGCCGGGCGCAAGAATTATCGTTCTGGAGAAGGAAAGCGGCCTT
GCCCGTCACCAGACGGGACATAATAGCGGCGTCATTCATGCAGGCATCTATTACCAGCCG
GGTTCATTGAAGGCGCGGCTTTGCCGGGCGGGCGCACAGGCCACCAAAGCGTTCTGCAAG
CAATATTCCATTCCCTTTGAGAGTTGCGGCAAACTTCTGGTCGCCACGTCCGCCTTGGAA
ATGGAGCGCATGGAGGCGCTGGCCAGGCGCGCGGTGCAAAATAATATCGAATTCAGCCAT
CTGGACCAGCAGGCATTGCGAAAGGCGGAGCCTGCCATTTCCGGCCTGGGGGAGCTTTTT
GTTCCCGCCACCGGTATCGTGGATTACGCAAAGGTCTCGCGAGCCATGGCAGCGGAAATT
GTTGAGCGAGGCGGCATCGTGCGTCTCAATTCGCCGGTGACTGCAATCCATGAGGACGAA
AAGGGTGTTGAAGTTGTTTCGGGTGGCGAGACTGTGCGCGCTTCCAAACTCGTCGCCTGC
GCCGGGCTGCAATCGGACCGTATTGCGCGGCTGGCCGGGCTCGACATCACCCATCGCATC
GTGCCCTTCCGGGGTGAGTATTATACCTTGCCGCAAACCAGGGCCGGTATCGTCAGGCAC
CTGATCTATCCTATTCCCGATCCCGACCTGCCGTTTCTTGGCATTCACCTGACGCGGACC
ATCGATGGCGGTGTGACGGTTGGGCCGAATGCCGTTCTGGGTTTCTCGCGCGAAGGCTAT
GCCAAGGGCAGTTTCCACCCCGGCGATATCGCGGATATGTCGTTTTTCGCAGGCTTCTGG
AAAATGGCGATGAAAAACTGGCGCTCGGCAATATCCGAGTTCGGCAATTCAACCTCCCGC
GCGCGCTATCTGAAGCAGTGCCGCAAATATTGTCCGTCGCTGGAGCTTTCCGATCTGGGC
GCGCCGGGGGCCGGCATTCGTGCGCAGGCGGTGCTGGCTTTCTTCTTCGTTGGGGATGCC
GCCGTCCCATCGGAACTTGTCCATTCGCGCTATTGGCTGGGCCTCATGGTTGCCGTGTCG
CTGGTGGGCGTTTTGGTCGGCTTGCTGATCCTCGTCGTAGCGACGGCGGATGTGGTGAAC
GAACTCCAGCGCGAGCGGGATTCCGACCCGCTGACGGGGCTGTTGAACCGTCGCGGGCTT
GAGAGGCAGGCCGATCTTCGCCTGCACACACCGCAATGCCTCTCCTATGGCGTCATCATT
GCCGATATCGATCATTTCAAGGCGATCAACGATGCCTACGGCCATCCGGTGGGGGACCAG
GTGCTGGTGGAGTTTGCCCGCATTCTTTCGTCCGCCAGCAAGGACCATGCGATCGTGGGC
CGCGTCGGCGGTGAGGAATTTGTGCTGCTGGTGAGCGGTACTGCCGAAGAATGCGAGGCG
CTGGGCAACCGGCTGTGCGGGCTGGTTGCGCGCCATGCCTTCTCTAAATTGCCGGCAGGA
CAGAAGGTCACATCCAGACATTGTGGGAAACGGCCGCTCGTGCCGACCTGGCCCTGA
>genes_GCA_000413535.1_Bruc_abor_biovar_4_68-3396P_V1_genomic.fna_2941
GTGGCAGATTATGATTATTGCGTCATCGGCGGTGGCATTGTCGGGCTTGCGACCGCGAAA
GCGGTGCAGGAAGCCGAGCCGGGCGCAAGAATTATCGTTCTGGAGAAGGAAAGCGGCCTT
GCCCGTCACCAGACGGGACATAATAGCGGCGTCATTCATGCAGGCATCTATTACCAGCCG
GGTTCATTGAAGGCGCGGCTTTGCCGGGCGGGCGCACAGGCCACCAAAGCGTTCTGCAAG
CAATATTCCATTCCCTTTGAGAGTTGCGGCAAACTTCTGGTCGCCACGTCCGCCTTGGAA
ATGGAGCGCATGGAGGCGCTGGCCAGGCGCGCGGTGCAAAACAATATCGAATTCAGCCAT
CTGGACCAGCAGGCATTGCGAAAGGCGGAGCCTGCCATTTCCGGCCTGGGGGAGCTTTTT
GTTCCCGCCACCGGTATCGTGGATTACGCAAAGGTCTCGCGAGCCATGGCAGCGGAAATT
GTTGAGCGAGGCGGCATCGTGCGTCTCAATTCGCCGGTGACTGCAATCCATGAGGACGAA
AAGGGTGTTGAAGTTGTTTCGGGTGGCGAGACTGTGCGCGCTTCCAAACTCGTCGCCTGC
GCCGGGCTGCAATCGGACCGTATTGCGCGGCTGGCCGGGCTCGACATCACCCATCGCATC
GTGCCCTTCCGGGGTGAGTATTATACCTTGCCGCAAACCAGGGCCGGTATCGTCAGGCAC
CTGATCTATCCTATTCCCGATCCCGACCTGCCGTTTCTTGGCATTCACCTGACGCGGACC
ATCGATGGCGGTGTGACGGTTGGGCCGAATGCCGTTCTGGGTTTCTCGCGCGAAGGCTAT
GCCAAGGGCAGTTTCCACCCCGGCGATATCGCGGATATGTCGTTTTTCGCAGGCTTCTGG
AAAATGGCGATGAAAAACTGGCGCTCGGCAATATCCGAGTTCGGCAATTCAACCTCCCGC
GCGCGCTATCTGAAGCAGTGCCGCAAATATTGTCCGTCGCTGGAGCTTTCCGATCTGGGC
GCGCCGGGGGCCGGCATTCGTGCGCAGGCGGTGCTGGCTTTCTTCTTCGTTGGGGATGCC
GCCGTCCCATCGGAACTTGTCCATTCGCGCTATTGGCTGGGCCTCATGGTTGCCGTGTCG
CTGGTGGGCGTTTTGGTCGGCTTGCTGATCCTCGTCGTAGCGACGGCGGATGTGGTGAAC
GAACTCCAGCGCGAGCGGGATTCCGACCCGCTGACGGGGCTGTTGAACCGTCGCGGGCTT
GAGAGGCAGGCCGATCTTCGCCTGCACACACCGCAATGCCTCTCCTATGGCGTCATCATT
GCCGATATCGATCATTTCAAGGCGATCAACGATGCCTACGGCCATCCGGTGGGGGACCAG
GTGCTGGTGGAGTTTGCCCGCATTCTTTCGTCCGCCAGCAAGGACCATGCGATCGTGGGC
CGCGTCGGCGGTGAGGAATTTGTGCTGCTGGTGAGCGGTACTGCCGAAGAATGCGAGGCG
CTGGGCAACCGGCTGTGCGGGCTGGTTGCGCGCCATGCCTTCTCTAAATTGCCGGCAGGA
CAGAAGGTCACATCCAGACATTGTGGGAAACGGCCGCTCGTGCCGACCTGGCCCTGA
>genes_GCA_000413555.1_Bruc_abor_biovar_2_82-3893_V1_genomic.fna_2943
GTGGCAGATTATGATTATTGCGTCATCGGCGGTGGCATTGTCGGGCTTGCGACCGCGAAA
GCGGTGCAGGAAGCCGAGCCGGGCGCAAGAATTATCGTTCTGGAGAAGGAAAGCGGCCTT
GCCCGTCACCAGACGGGACATAATAGCGGCGTCATTCATGCAGGCATCTATTACCAGCCG
GGTTCATTGAAGGCGCGGCTTTGCCGGGCGGGCGCACAGGCCACCAAAGCGTTCTGCAAG
CAATATTCCATTCCCTTTGAGAGTTGCGGCAAACTTCTGGTCGCCACGTCCGCCTTGGAA
ATGGAGCGCATGGAGGCGCTGGCCAGGCGCGCGGTGCAAAACAATATCGAATTCAGCCAT
CTGGACCAGCAGGCATTGCGAAAGGCGGAGCCTGCCATTTCCGGCCTGGGGGAGCTTTTT
GTTCCCGCCACCGGTATCGTGGATTACGCAAAGGTCTCGCGAGCCATGGCAGCGGAAATT
GTTGAGCGAGGCGGCATCGTGCGTCTCAATTCGCCGGTGACTGCAATCCATGAGGACGAA
AAGGGTGTTGAAGTTGTTTCGGGTGGCGAGACTGTGCGCGCTTCCAAACTCGTCGCCTGC
GCCGGGCTGCAATCGGACCGTATTGCGCGGCTGGCCGGGCTCGACATCACCCATCGCATC
GTGCCCTTCCGGGGTGAGTATTATACCTTGCCGCAAACCAGGGCCGGTATCGTCAGGCAC
CTGATCTATCCTATTCCCGATCCCGACCTGCCGTTTCTTGGCATTCACCTGACGCGGACC
ATCGATGGCGGTGTGACGGTTGGGCCGAATGCCGTTCTGGGTTTCTCGCGCGAAGGCTAT
GCCAAGGGCAGTTTCCACCCCGGCGATATCGCGGATATGTCGTTTTTCGCAGGCTTCTGG
AAAATGGCGATGAAAAACTGGCGCTCGGCAATATCCGAGTTCGGCAATTCAACCTCCCGC
GCGCGCTATCTGAAGCAGTGCCGCAAATATTGTCCGTCGCTGGAGCTTTCCGATCTGGGC
GCGCCGGGGGCCGGCATTCGTGCGCAGGCGGTGCTGGCTTTCTTCTTCGTTGGGGATGCC
GCCGTCCCATCGGAACTTGTCCATTCGCGCTATTGGCTGGGCCTCATGGTTGCCGTGTCG
CTGGTGGGCGTTTTGGTCGGCTTGCTGATCCTCGTCGTAGCGACGGCGGATGTGGTGAAC
GAACTCCAGCGCGAGCGGGATTCCGACCCGCTGACGGGGCTGTTGAACCGTCGCGGGCTT
GAGAGGCAGGCCGATCTTCGCCTGCACACACCGCAATGCCTCTCCTATGGCGTCATCATT
GCCGATATCGATCATTTCAAGGCGATCAACGATGCCTACGGCCATCCGGTGGGGGACCAG
GTGCTGGTGGAGTTTGCCCGCATTCTTTCGTCCGCCAGCAAGGACCATGCGATCGTGGGC
CGCGTCGGCGGTGAGGAATTTGTGCTGCTGGTGAGCGGTACTGCCGAAGAATGCGAGGCG
CTGGGCAACCGGCTGTGCGGGCTGGTTGCGCGCCATGCCTTCTCTAAATTGCCGGCAGGA
CAGAAGGTCACATCCAGACATTGTGGGAAACGGCCGCTCGTGCCGACCTGGCCCTGA
>genes_GCA_000413575.1_Bruc_abor_biovar_1_84-0928_V1_genomic.fna_2945
GTGGCAGATTATGATTATTGCGTCATCGGCGGTGGCATTGTCGGGCTTGCGACCGCGAAA
GCGGTGCAGGAAGCCGAGCCGGGCGCAAGAATTATCGTTCTGGAGAAGGAAAGCGGCCTT
GCCCGTCACCAGACGGGACATAATAGCGGCGTCATTCATGCAGGCATCTATTACCAGCCG
GGTTCATTGAAGGCGCGGCTTTGCCGGGCGGGCGCACAGGCCACCAAAGCGTTCTGCAAG
CAATATTCCATTCCCTTTGAGAGTTGCGGCAAACTTCTGGTCGCCACGTCCGCCTTGGAA
ATGGAGCGCATGGAGGCGCTGGCCAGGCGCGCGGTGCAAAATAATATCGAATTCAGCCAT
CTGGACCAGCAGGCATTGCGAAAGGCGGAGCCTGCCATTTCCGGCCTGGGGGAGCTTTTT
GTTCCCGCCACCGGTATCGTGGATTACGCAAAGGTCTCGCGAGCCATGGCAGCGGAAATT
GTTGAGCGAGGCGGCATCGTGCGTCTCAATTCGCCGGTGACTGCAATCCATGAGGACGAA
AAGGGTGTTGAAGTTGTTTCGGGTGGCGAGACTGTGCGCGCTTCCAAACTCGTCGCCTGC
GCCGGGCTGCAATCGGACCGTATTGCGCGGCTGGCCGGGCTCGACATCACCCATCGCATC
GTGCCCTTCCGGGGTGAGTATTATACCTTGCCGCAAACCAGGGCCGGTATCGTCAGGCAC
CTGATCTATCCTATTCCCGATCCCGACCTGCCGTTTCTTGGCATTCACCTGACGCGGACC
ATCGATGGCGGTGTGACGGTTGGGCCGAATGCCGTTCTGGGTTTCTCGCGCGAAGGCTAT
GCCAAGGGCAGTTTCCACCCCGGCGATATCGCGGATATGTCGTTTTTCGCAGGCTTCTGG
AAAATGGCGATGAAAAACTGGCGCTCGGCAATATCCGAGTTCGGCAATTCAACCTCCCGC
GCGCGCTATCTGAAGCAGTGCCGCAAATATTGTCCGTCGCTGGAGCTTTCCGATCTGGGC
GCGCCGGGGGCCGGCATTCGTGCGCAGGCGGTGCTGGCTTTCTTCTTCGTTGGGGATGCC
GCCGTCCCATCGGAACTTGTCCATTCGCGCTATTGGCTGGGCCTCATGGTTGCCGTGTCG
CTGGTGGGCGTTTTGGTCGGCTTGCTGATCCTCGTCGTAGCGACGGCGGATGTGGTGAAC
GAACTCCAGCGCGAGCGGGATTCCGACCCGCTGACGGGGCTGTTGAACCGTCGCGGGCTT
GAGAGGCAGGCCGATCTTCGCCTGCACACACCGCAATGCCTCTCCTATGGCGTCATCATT
GCCGATATCGATCATTTCAAGGCGATCAACGATGCCTACGGCCATCCGGTGGGGGACCAG
GTGCTGGTGGAGTTTGCCCGCATTCTTTCGTCCGCCAGCAAGGACCATGCGATCGTGGGC
CGCGTCGGCGGTGAGGAATTTGTGCTGCTGGTGAGCGGTACTGCCGAAGAATGCGAGGCG
CTGGGCAACCGGCTGTGCGGGCTGGTTGCGCGCCATGCCTTCTCTAAATTGCCGGCAGGA
CAGAAGGTCACATCCAGACATTGTGGGAAACGGCCGCTCGTGCCGACCTGGCCCTGA
>genes_GCA_000413655.1_Bruc_abor_biovar_1_90-0742_V1_genomic.fna_2933
GTGGCAGATTATGATTATTGCGTCATCGGCGGTGGCATTGTCGGGCTTGCGACCGCGAAA
GCGGTGCAGGAAGCCGAGCCGGGCGCAAGAATTATCGTTCTGGAGAAGGAAAGCGGCCTT
GCCCGTCACCAGACGGGACATAATAGCGGCGTCATTCATGCAGGCATCTATTACCAGCCG
GGTTCATTGAAGGCGCGGCTTTGCCGGGCGGGCGCACAGGCCACCAAAGCGTTCTGCAAG
CAATATTCCATTCCCTTTGAGAGTTGCGGCAAACTTCTGGTCGCCACGTCCGCCTTGGAA
ATGGAGCGCATGGAGGCGCTGGCCAGGCGCGCGGTGCAAAATAATATCGAATTCAGCCAT
CTGGACCAGCAGGCATTGCGAAAGGCGGAGCCTGCCATTTCCGGCCTGGGGGAGCTTTTT
GTTCCCGCCACCGGTATCGTGGATTACGCAAAGGTCTCGCGAGCCATGGCAGCGGAAATT
GTTGAGCGAGGCGGCATCGTGCGTCTCAATTCGCCGGTGACTGCAATCCATGAGGACGAA
AAGGGTGTTGAAGTTGTTTCGGGTGGCGAGACTGTGCGCGCTTCCAAACTCGTCGCCTGC
GCCGGGCTGCAATCGGACCGTATTGCGCGGCTGGCCGGGCTCGACATCACCCATCGCATC
GTGCCCTTCCGGGGTGAGTATTATACCTTGCCGCAAACCAGGGCCGGTATCGTCAGGCAC
CTGATCTATCCTATTCCCGATCCCGACCTGCCGTTTCTTGGCATTCACCTGACGCGGACC
ATCGATGGCGGTGTGACGGTTGGGCCGAATGCCGTTCTGGGTTTCTCGCGCGAAGGCTAT
GCCAAGGGCAGTTTCCACCCCGGCGATATCGCGGATATGTCGTTTTTCGCAGGCTTCTGG
AAAATGGCGATGAAAAACTGGCGCTCGGCAATATCCGAGTTCGGCAATTCAACCTCCCGC
GCGCGCTATCTGAAGCAGTGCCGCAAATATTGTCCGTCGCTGGAGCTTTCCGATCTGGGC
GCGCCGGGGGCCGGCATTCGTGCGCAGGCGGTGCTGGCTTTCTTCTTCGTTGGGGATGCC
GCCGTCCCATCGGAACTTGTCCATTCGCGCTATTGGCTGGGCCTCATGGTTGCCGTGTCG
CTGGTGGGCGTTTTGGTCGGCTTGCTGATCCTCGTCGTAGCGACGGCGGATGTGGTGAAC
GAACTCCAGCGCGAGCGGGATTCCGACCCGCTGACGGGGCTGTTGAACCGTCGCGGGCTT
GAGAGGCAGGCCGATCTTCGCCTGCACACACCGCAATGCCTCTCCTATGGCGTCATCATT
GCCGATATCGATCATTTCAAGGCGATCAACGATGCCTACGGCCATCCGGTGGGGGACCAG
GTGCTGGTGGAGTTTGCCCGCATTCTTTCGTCCGCCAGCAAGGACCATGCGATCGTGGGC
CGCGTCGGCGGTGAGGAATTTGTGCTGCTGGTGAGCGGTACTGCCGAAGAATGCGAGGCG
CTGGGCAACCGGCTGTGCGGGCTGGTTGCGCGCCATGCCTTCTCTAAATTGCCGGCAGGA
CAGAAGGTCACATCCAGACATTGTGGGAAACGGCCGCTCGTGCCGACCTGGCCCTGA
>genes_GCA_000413675.1_Bruc_abor_biovar_4_90-0775_V1_genomic.fna_2940
GTGGCAGATTATGATTATTGCGTCATCGGCGGTGGCATTGTCGGGCTTGCGACCGCGAAA
GCGGTGCAGGAAGCCGAGCCGGGCGCAAGAATTATCGTTCTGGAGAAGGAAAGCGGCCTT
GCCCGTCACCAGACGGGACATAATAGCGGCGTCATTCATGCAGGCATCTATTACCAGCCG
GGTTCATTGAAGGCGCGGCTTTGCCGGGCGGGCGCACAGGCCACCAAAGCGTTCTGCAAG
CAATATTCCATTCCCTTTGAGAGTTGCGGCAAACTTCTGGTCGCCACGTCCGCCTTGGAA
ATGGAGCGCATGGAGGCGCTGGCCAGGCGCGCGGTGCAAAACAATATCGAATTCAGCCAT
CTGGACCAGCAGGCATTGCGAAAGGCGGAGCCTGCCATTTCCGGCCTGGGGGAGCTTTTT
GTTCCCGCCACCGGTATCGTGGATTACGCAAAGGTCTCGCGAGCCATGGCAGCGGAAATT
GTTGAGCGAGGCGGCATCGTGCGTCTCAATTCGCCGGTGACTGCAATCCATGAGGACGAA
AAGGGTGTTGAAGTTGTTTCGGGTGGCGAGACTGTGCGCGCTTCCAAACTCGTCGCCTGC
GCCGGGCTGCAATCGGACCGTATTGCGCGGCTGGCCGGGCTCGACATCACCCATCGCATC
GTGCCCTTCCGGGGTGAGTATTATACCTTGCCGCAAACCAGGGCCGGTATCGTCAGGCAC
CTGATCTATCCTATTCCCGATCCCGACCTGCCGTTTCTTGGCATTCACCTGACGCGGACC
ATCGATGGCGGTGTGACGGTTGGGCCGAATGCCGTTCTGGGTTTCTCGCGCGAAGGCTAT
GCCAAGGGCAGTTTCCACCCCGGCGATATCGCGGATATGTCGTTTTTCGCAGGCTTCTGG
AAAATGGCGATGAAAAACTGGCGCTCGGCAATATCCGAGTTCGGCAATTCAACCTCCCGC
GCGCGCTATCTGAAGCAGTGCCGCAAATATTGTCCGTCGCTGGAGCTTTCCGATCTGGGC
GCGCCGGGGGCCGGCATTCGTGCGCAGGCGGTGCTGGCTTTCTTCTTCGTTGGGGATGCC
GCCGTCCCATCGGAACTTGTCCATTCGCGCTATTGGCTGGGCCTCATGGTTGCCGTGTCG
CTGGTGGGCGTTTTGGTCGGCTTGCTGATCCTCGTCGTAGCGACGGCGGATGTGGTGAAC
GAACTCCAGCGCGAGCGGGATTCCGACCCGCTGACGGGGCTGTTGAACCGTCGCGGGCTT
GAGAGGCAGGCCGATCTTCGCCTGCACACACCGCAATGCCTCTCCTATGGCGTCATCATT
GCCGATATCGATCATTTCAAGGCGATCAACGATGCCTACGGCCATCCGGTGGGGGACCAG
GTGCTGGTGGAGTTTGCCCGCATTCTTTCGTCCGCCAGCAAGGACCATGCGATCGTGGGC
CGCGTCGGCGGTGAGGAATTTGTGCTGCTGGTGAGCGGTACTGCCGAAGAATGCGAGGCG
CTGGGCAACCGGCTGTGCGGGCTGGTTGCGCGCCATGCCTTCTCTAAATTGCCGGCAGGA
CAGAAGGTCACATCCAGACATTGTGGGAAACGGCCGCTCGTGCCGACCTGGCCCTGA
>genes_GCA_000413695.1_Bruc_abor_biovar_2_90-0737_V1_genomic.fna_2941
GTGGCAGATTATGATTATTGCGTCATCGGCGGTGGCATTGTCGGGCTTGCGACCGCGAAA
GCGGTGCAGGAAGCCGAGCCGGGCGCAAGAATTATCGTTCTGGAGAAGGAAAGCGGCCTT
GCCCGTCACCAGACGGGACATAATAGCGGCGTCATTCATGCAGGCATCTATTACCAGCCG
GGTTCATTGAAGGCGCGGCTTTGCCGGGCGGGCGCACAGGCCACCAAAGCGTTCTGCAAG
CAATATTCCATTCCCTTTGAGAGTTGCGGCAAACTTCTGGTCGCCACGTCCGCCTTGGAA
ATGGAGCGCATGGAGGCGCTGGCCAGGCGCGCGGTGCAAAATAATATCGAATTCAGCCAT
CTGGACCAGCAGGCATTGCGAAAGGCGGAGCCTGCCATTTCCGGCCTGGGGGAGCTTTTT
GTTCCCGCCACCGGTATCGTGGATTACGCAAAGGTCTCGCGAGCCATGGCAGCGGAAATT
GTTGAGCGAGGCGGCATCGTGCGTCTCAATTCGCCGGTGACTGCAATCCATGAGGACGAA
AAGGGTGTTGAAGTTGTTTCGGGTGGCGAGACTGTGCGCGCTTCCAAACTCGTCGCCTGC
GCCGGGCTGCAATCGGACCGTATTGCGCGGCTGGCCGGGCTCGACATCACCCATCGCATC
GTGCCCTTCCGGGGTGAGTATTATACCTTGCCGCAAACCAGGGCCGGTATCGTCAGGCAC
CTGATCTATCCTATTCCCGATCCCGACCTGCCGTTTCTTGGCATTCACCTGACGCGGACC
ATCGATGGCGGTGTGACGGTTGGGCCGAATGCCGTTCTGGGTTTCTCGCGCGAAGGCTAT
GCCAAGGGCAGTTTCCACCCCGGCGATATCGCGGATATGTCGTTTTTCGCAGGCTTCTGG
AAAATGGCGATGAAAAACTGGCGCTCGGCAATATCCGAGTTCGGCAATTCAACCTCCCGC
GCGCGCTATCTGAAGCAGTGCCGCAAATATTGTCCGTCGCTGGAGCTTTCCGATCTGGGC
GCGCCGGGGGCCGGCATTCGTGCGCAGGCGGTGCTGGCTTTCTTCTTCGTTGGGGATGCC
GCCGTCCCATCGGAACTTGTCCATTCGCGCTATTGGCTGGGCCTCATGGTTGCCGTGTCG
CTGGTGGGCGTTTTGGTCGGCTTGCTGATCCTCGTCGTAGCGACGGCGGATGTGGTGAAC
GAACTCCAGCGCGAGCGGGATTCCGACCCGCTGACGGGGCTGTTGAACCGTCGCGGGCTT
GAGAGGCAGGCCGATCTTCGCCTGCACACACCGCAATGCCTCTCCTATGGCGTCATCATT
GCCGATATCGATCATTTCAAGGCGATCAACGATGCCTACGGCCATCCGGTGGGGGACCAG
GTGCTGGTGGAGTTTGCCCGCATTCTTTCGTCCGCCAGCAAGGACCATGCGATCGTGGGC
CGCGTCGGCGGTGAGGAATTTGTGCTGCTGGTGAGCGGTACTGCCGAAGAATGCGAGGCG
CTGGGCAACCGGCTGTGCGGGCTGGTTGCGCGCCATGCCTTCTCTAAATTGCCGGCAGGA
CAGAAGGTCACATCCAGACATTGTGGGAAACGGCCGCTCGTGCCGACCTGGCCCTGA
>genes_GCA_000413715.1_Bruc_abor_biovar_2_90-1280_V1_genomic.fna_2942
GTGGCAGATTATGATTATTGCGTCATCGGCGGTGGCATTGTCGGGCTTGCGACCGCGAAA
GCGGTGCAGGAAGCCGAGCCGGGCGCAAGAATTATCGTTCTGGAGAAGGAAAGCGGCCTT
GCCCGTCACCAGACGGGACATAATAGCGGCGTCATTCATGCAGGCATCTATTACCAGCCG
GGTTCATTGAAGGCGCGGCTTTGCCGGGCGGGCGCACAGGCCACCAAAGCGTTCTGCAAG
CAATATTCCATTCCCTTTGAGAGTTGCGGCAAACTTCTGGTCGCCACGTCCGCCTTGGAA
ATGGAGCGCATGGAGGCGCTGGCCAGGCGCGCGGTGCAAAATAATATCGAATTCAGCCAT
CTGGACCAGCAGGCATTGCGAAAGGCGGAGCCTGCCATTTCCGGCCTGGGGGAGCTTTTT
GTTCCCGCCACCGGTATCGTGGATTACGCAAAGGTCTCGCGAGCCATGGCAGCGGAAATT
GTTGAGCGAGGCGGCATCGTGCGTCTCAATTCGCCGGTGACTGCAATCCATGAGGACGAA
AAGGGTGTTGAAGTTGTTTCGGGTGGCGAGACTGTGCGCGCTTCCAAACTCGTCGCCTGC
GCCGGGCTGCAATCGGACCGTATTGCGCGGCTGGCCGGGCTCGACATCACCCATCGCATC
GTGCCCTTCCGGGGTGAGTATTATACCTTGCCGCAAACCAGGGCCGGTATCGTCAGGCAC
CTGATCTATCCTATTCCCGATCCCGACCTGCCGTTTCTTGGCATTCACCTGACGCGGACC
ATCGATGGCGGTGTGACGGTTGGGCCGAATGCCGTTCTGGGTTTCTCGCGCGAAGGCTAT
GCCAAGGGCAGTTTCCACCCCGGCGATATCGCGGATATGTCGTTTTTCGCAGGCTTCTGG
AAAATGGCGATGAAAAACTGGCGCTCGGCAATATCCGAGTTCGGCAATTCAACCTCCCGC
GCGCGCTATCTGAAGCAGTGCCGCAAATATTGTCCGTCGCTGGAGCTTTCCGATCTGGGC
GCGCCGGGGGCCGGCATTCGTGCGCAGGCGGTGCTGGCTTTCTTCTTCGTTGGGGATGCC
GCCGTCCCATCGGAACTTGTCCATTCGCGCTATTGGCTGGGCCTCATGGTTGCCGTGTCG
CTGGTGGGCGTTTTGGTCGGCTTGCTGATCCTCGTCGTAGCGACGGCGGATGTGGTGAAC
GAACTCCAGCGCGAGCGGGATTCCGACCCGCTGACGGGGCTGTTGAACCGTCGCGGGCTT
GAGAGGCAGGCCGATCTTCGCCTGCACACACCGCAATGCCTCTCCTATGGCGTCATCATT
GCCGATATCGATCATTTCAAGGCGATCAACGATGCCTACGGCCATCCGGTGGGGGACCAG
GTGCTGGTGGAGTTTGCCCGCATTCTTTCGTCCGCCAGCAAGGACCATGCGATCGTGGGC
CGCGTCGGCGGTGAGGAATTTGTGCTGCTGGTGAGCGGTACTGCCGAAGAATGCGAGGCG
CTGGGCAACCGGCTGTGCGGGCTGGTTGCGCGCCATGCCTTCTCTAAATTGCCGGCAGGA
CAGAAGGTCACATCCAGACATTGTGGGAAACGGCCGCTCGTGCCGACCTGGCCCTGA
>genes_GCA_000413735.1_Bruc_abor_biovar_1_94-1313_V1_genomic.fna_2946
GTGGCAGATTATGATTATTGCGTCATCGGCGGTGGCATTGTCGGGCTTGCGACCGCGAAA
GCGGTGCAGGAAGCCGAGCCGGGCGCAAGAATTATCGTTCTGGAGAAGGAAAGCGGCCTT
GCCCGTCACCAGACGGGACATAATAGCGGCGTCATTCATGCAGGCATCTATTACCAGCCG
GGTTCATTGAAGGCGCGGCTTTGCCGGGCGGGCGCACAGGCCACCAAAGCGTTCTGCAAG
CAATATTCCATTCCCTTTGAGAGTTGCGGCAAACTTCTGGTCGCCACGTCCGCCTTGGAA
ATGGAGCGCATGGAGGCGCTGGCCAGGCGCGCGGTGCAAAATAATATCGAATTCAGCCAT
CTGGACCAGCAGGCATTGCGAAAGGCGGAGCCTGCCATTTCCGGCCTGGGGGAGCTTTTT
GTTCCCGCCACCGGTATCGTGGATTACGCAAAGGTCTCGCGAGCCATGGCAGCGGAAATT
GTTGAGCGAGGCGGCATCGTGCGTCTCAATTCGCCGGTGACTGCAATCCATGAGGACGAA
AAGGGTGTTGAAGTTGTTTCGGGTGGCGAGACTGTGCGCGCTTCCAAACTCGTCGCCTGC
GCCGGGCTGCAATCGGACCGTATTGCGCGGCTGGCCGGGCTCGACATCACCCATCGCATC
GTGCCCTTCCGGGGTGAGTATTATACCTTGCCGCAAACCAGGGCCGGTATCGTCAGGCAC
CTGATCTATCCTATTCCCGATCCCGACCTGCCGTTTCTTGGCATTCACCTGACGCGGACC
ATCGATGGCGGTGTGACGGTTGGGCCGAATGCCGTTCTGGGTTTCTCGCGCGAAGGCTAT
GCCAAGGGCAGTTTCCACCCCGGCGATATCGCGGATATGTCGTTTTTCGCAGGCTTCTGG
AAAATGGCGATGAAAAACTGGCGCTCGGCAATATCCGAGTTCGGCAATTCAACCTCCCGC
GCGCGCTATCTGAAGCAGTGCCGCAAATATTGTCCGTCGCTGGAGCTTTCCGATCTGGGC
GCGCCGGGGGCCGGCATTCGTGCGCAGGCGGTGCTGGCTTTCTTCTTCGTTGGGGATGCC
GCCGTCCCATCGGAACTTGTCCATTCGCGCTATTGGCTGGGCCTCATGGTTGCCGTGTCG
CTGGTGGGCGTTTTGGTCGGCTTGCTGATCCTCGTCGTAGCGACGGCGGATGTGGTGAAC
GAACTCCAGCGCGAGCGGGATTCCGACCCGCTGACGGGGCTGTTGAACCGTCGCGGGCTT
GAGAGGCAGGCCGATCTTCGCCTGCACACACCGCAATGCCTCTCCTATGGCGTCATCATT
GCCGATATCGATCATTTCAAGGCGATCAACGATGCCTACGGCCATCCGGTGGGGGACCAG
GTGCTGGTGGAGTTTGCCCGCATTCTTTCGTCCGCCAGCAAGGACCATGCGATCGTGGGC
CGCGTCGGCGGTGAGGAATTTGTGCTGCTGGTGAGCGGTACTGCCGAAGAATGCGAGGCG
CTGGGCAACCGGCTGTGCGGGCTGGTTGCGCGCCATGCCTTCTCTAAATTGCCGGCAGGA
CAGAAGGTCACATCCAGACATTGTGGGAAACGGCCGCTCGTGCCGACCTGGCCCTGA
>genes_GCA_000413755.1_Bruc_abor_biovar_1_01-0648_V1_genomic.fna_2938
GTGGCAGATTATGATTATTGCGTCATCGGCGGTGGCATTGTCGGGCTTGCGACCGCGAAA
GCGGTGCAGGAAGCCGAGCCGGGCGCAAGAATTATCGTTCTGGAGAAGGAAAGCGGCCTT
GCCCGTCACCAGACGGGACATAATAGCGGCGTCATTCATGCAGGCATCTATTACCAGCCG
GGTTCATTGAAGGCGCGGCTTTGCCGGGCGGGCGCACAGGCCACCAAAGCGTTCTGCAAG
CAATATTCCATTCCCTTTGAGAGTTGCGGCAAACTTCTGGTCGCCACGTCCGCCTTGGAA
ATGGAGCGCATGGAGGCGCTGGCCAGGCGCGCGGTGCAAAATAATATCGAATTCAGCCAT
CTGGACCAGCAGGCATTGCGAAAGGCGGAGCCTGCCATTTCCGGCCTGGGGGAGCTTTTT
GTTCCCGCCACCGGTATCGTGGATTACGCAAAGGTCTCGCGAGCCATGGCAGCGGAAATT
GTTGAGCGAGGCGGCATCGTGCGTCTCAATTCGCCGGTGACTGCAATCCATGAGGACGAA
AAGGGTGTTGAAGTTGTTTCGGGTGGCGAGACTGTGCGCGCTTCCAAACTCGTCGCCTGC
GCCGGGCTGCAATCGGACCGTATTGCGCGGCTGGCCGGGCTCGACATCACCCATCGCATC
GTGCCCTTCCGGGGTGAGTATTATACCTTGCCGCAAACCAGGGCCGGTATCGTCAGGCAC
CTGATCTATCCTATTCCCGATCCCGACCTGCCGTTTCTTGGCATTCACCTGACGCGGACC
ATCGATGGCGGTGTGACGGTTGGGCCGAATGCCGTTCTGGGTTTCTCGCGCGAAGGCTAT
GCCAAGGGCAGTTTCCACCCCGGCGATATCGCGGATATGTCGTTTTTCGCAGGCTTCTGG
AAAATGGCGATGAAAAACTGGCGCTCGGCAATATCCGAGTTCGGCAATTCAACCTCCCGC
GCGCGCTATCTGAAGCAGTGCCGCAAATATTGTCCGTCGCTGGAGCTTTCCGATCTGGGC
GCGCCGGGGGCCGGCATTCGTGCGCAGGCGGTGCTGGCTTTCTTCTTCGTTGGGGATGCC
GCCGTCCCATCGGAACTTGTCCATTCGCGCTATTGGCTGGGCCTCATGGTTGCCGTGTCG
CTGGTGGGCGTTTTGGTCGGCTTGCTGATCCTCGTCGTAGCGACGGCGGATGTGGTGAAC
GAACTCCAGCGCGAGCGGGATTCCGACCCGCTGACGGGGCTGTTGAACCGTCGCGGGCTT
GAGAGGCAGGCCGATCTTCGCCTGCACACACCGCAATGCCTCTCCTATGGCGTCATCATT
GCCGATATCGATCATTTCAAGGCGATCAACGATGCCTACGGCCATCCGGTGGGGGACCAG
GTGCTGGTGGAGTTTGCCCGCATTCTTTCGTCCGCCAGCAAGGACCATGCGATCGTGGGC
CGCGTCGGCGGTGAGGAATTTGTGCTGCTGGTGAGCGGTACTGCCGAAGAATGCGAGGCG
CTGGGCAACCGGCTGTGCGGGCTGGTTGCGCGCCATGCCTTCTCTAAATTGCCGGCAGGA
CAGAAGGTCACATCCAGACATTGTGGGAAACGGCCGCTCGTGCCGACCTGGCCCTGA
>genes_GCA_000413775.1_Bruc_abor_biovar_1_01-0585_V1_genomic.fna_2939
GTGGCAGATTATGATTATTGCGTCATCGGCGGTGGCATTGTCGGGCTTGCGACCGCGAAA
GCGGTGCAGGAAGCCGAGCCGGGCGCAAGAATTATCGTTCTGGAGAAGGAAAGCGGCCTT
GCCCGTCACCAGACGGGACATAATAGCGGCGTCATTCATGCAGGCATCTATTACCAGCCG
GGTTCATTGAAGGCGCGGCTTTGCCGGGCGGGCGCACAGGCCACCAAAGCGTTCTGCAAG
CAATATTCCATTCCCTTTGAGAGTTGCGGCAAACTTCTGGTCGCCACGTCCGCCTTGGAA
ATGGAGCGCATGGAGGCGCTGGCCAGGCGCGCGGTGCAAAATAATATCGAATTCAGCCAT
CTGGACCAGCAGGCATTGCGAAAGGCGGAGCCTGCCATTTCCGGCCTGGGGGAGCTTTTT
GTTCCCGCCACCGGTATCGTGGATTACGCAAAGGTCTCGCGAGCCATGGCAGCGGAAATT
GTTGAGCGAGGCGGCATCGTGCGTCTCAATTCGCCGGTGACTGCAATCCATGAGGACGAA
AAGGGTGTTGAAGTTGTTTCGGGTGGCGAGACTGTGCGCGCTTCCAAACTCGTCGCCTGC
GCCGGGCTGCAATCGGACCGTATTGCGCGGCTGGCCGGGCTCGACATCACCCATCGCATC
GTGCCCTTCCGGGGTGAGTATTATACCTTGCCGCAAACCAGGGCCGGTATCGTCAGGCAC
CTGATCTATCCTATTCCCGATCCCGACCTGCCGTTTCTTGGCATTCACCTGACGCGGACC
ATCGATGGCGGTGTGACGGTTGGGCCGAATGCCGTTCTGGGTTTCTCGCGCGAAGGCTAT
GCCAAGGGCAGTTTCCACCCCGGCGATATCGCGGATATGTCGTTTTTCGCAGGCTTCTGG
AAAATGGCGATGAAAAACTGGCGCTCGGCAATATCCGAGTTCGGCAATTCAACCTCCCGC
GCGCGCTATCTGAAGCAGTGCCGCAAATATTGTCCGTCGCTGGAGCTTTCCGATCTGGGC
GCGCCGGGGGCCGGCATTCGTGCGCAGGCGGTGCTGGCTTTCTTCTTCGTTGGGGATGCC
GCCGTCCCATCGGAACTTGTCCATTCGCGCTATTGGCTGGGCCTCATGGTTGCCGTGTCG
CTGGTGGGCGTTTTGGTCGGCTTGCTGATCCTCGTCGTAGCGACGGCGGATGTGGTGAAC
GAACTCCAGCGCGAGCGGGATTCCGACCCGCTGACGGGGCTGTTGAACCGTCGCGGGCTT
GAGAGGCAGGCCGATCTTCGCCTGCACACACCGCAATGCCTCTCCTATGGCGTCATCATT
GCCGATATCGATCATTTCAAGGCGATCAACGATGCCTACGGCCATCCGGTGGGGGACCAG
GTGCTGGTGGAGTTTGCCCGCATTCTTTCGTCCGCCAGCAAGGACCATGCGATCGTGGGC
CGCGTCGGCGGTGAGGAATTTGTGCTGCTGGTGAGCGGTACTGCCGAAGAATGCGAGGCG
CTGGGCAACCGGCTGTGCGGGCTGGTTGCGCGCCATGCCTTCTCTAAATTGCCGGCAGGA
CAGAAGGTCACATCCAGACATTGTGGGAAACGGCCGCTCGTGCCGACCTGGCCCTGA
>genes_GCA_000413795.1_Bruc_abor_biovar_1_01-0065_V1_genomic.fna_2941
GTGGCAGATTATGATTATTGCGTCATCGGCGGTGGCATTGTCGGGCTTGCGACCGCGAAA
GCGGTGCAGGAAGCCGAGCCGGGCGCAAGAATTATCGTTCTGGAGAAGGAAAGCGGCCTT
GCCCGTCACCAGACGGGACATAATAGCGGCGTCATTCATGCAGGCATCTATTACCAGCCG
GGTTCATTGAAGGCGCGGCTTTGCCGGGCGGGCGCACAGGCCACCAAAGCGTTCTGCAAG
CAATATTCCATTCCCTTTGAGAGTTGCGGCAAACTTCTGGTCGCCACGTCCGCCTTGGAA
ATGGAGCGCATGGAGGCGCTGGCCAGGCGCGCGGTGCAAAATAATATCGAATTCAGCCAT
CTGGACCAGCAGGCATTGCGAAAGGCGGAGCCTGCCATTTCCGGCCTGGGGGAGCTTTTT
GTTCCCGCCACCGGTATCGTGGATTACGCAAAGGTCTCGCGAGCCATGGCAGCGGAAATT
GTTGAGCGAGGCGGCATCGTGCGTCTCAATTCGCCGGTGACTGCAATCCATGAGGACGAA
AAGGGTGTTGAAGTTGTTTCGGGTGGCGAGACTGTGCGCGCTTCCAAACTCGTCGCCTGC
GCCGGGCTGCAATCGGACCGTATTGCGCGGCTGGCCGGGCTCGACATCACCCATCGCATC
GTGCCCTTCCGGGGTGAGTATTATACCTTGCCGCAAACCAGGGCCGGTATCGTCAGGCAC
CTGATCTATCCTATTCCCGATCCCGACCTGCCGTTTCTTGGCATTCACCTGACGCGGACC
ATCGATGGCGGTGTGACGGTTGGGCCGAATGCCGTTCTGGGTTTCTCGCGCGAAGGCTAT
GCCAAGGGCAGTTTCCACCCCGGCGATATCGCGGATATGTCGTTTTTCGCAGGCTTCTGG
AAAATGGCGATGAAAAACTGGCGCTCGGCAATATCCGAGTTCGGCAATTCAACCTCCCGC
GCGCGCTATCTGAAGCAGTGCCGCAAATATTGTCCGTCGCTGGAGCTTTCCGATCTGGGC
GCGCCGGGGGCCGGCATTCGTGCGCAGGCGGTGCTGGCTTTCTTCTTCGTTGGGGATGCC
GCCGTCCCATCGGAACTTGTCCATTCGCGCTATTGGCTGGGCCTCATGGTTGCCGTGTCG
CTGGTGGGCGTTTTGGTCGGCTTGCTGATCCTCGTCGTAGCGACGGCGGATGTGGTGAAC
GAACTCCAGCGCGAGCGGGATTCCGACCCGCTGACGGGGCTGTTGAACCGTCGCGGGCTT
GAGAGGCAGGCCGATCTTCGCCTGCACACACCGCAATGCCTCTCCTATGGCGTCATCATT
GCCGATATCGATCATTTCAAGGCGATCAACGATGCCTACGGCCATCCGGTGGGGGACCAG
GTGCTGGTGGAGTTTGCCCGCATTCTTTCGTCCGCCAGCAAGGACCATGCGATCGTGGGC
CGCGTCGGCGGTGAGGAATTTGTGCTGCTGGTGAGCGGTACTGCCGAAGAATGCGAGGCG
CTGGGCAACCGGCTGTGCGGGCTGGTTGCGCGCCATGCCTTCTCTAAATTGCCGGCAGGA
CAGAAGGTCACATCCAGACATTGTGGGAAACGGCCGCTCGTGCCGACCTGGCCCTGA
>genes_GCA_000413815.1_Bruc_abor_biovar_1_B10-0018_V1_genomic.fna_2942
GTGGCAGATTATGATTATTGCGTCATCGGCGGTGGCATTGTCGGGCTTGCGACCGCGAAA
GCGGTGCAGGAAGCCGAGCCGGGCGCAAGAATTATCGTTCTGGAGAAGGAAAGCGGCCTT
GCCCGTCACCAGACGGGACATAATAGCGGCGTCATTCATGCAGGCATCTATTACCAGCCG
GGTTCATTGAAGGCGCGGCTTTGCCGGGCGGGCGCACAGGCCACCAAAGCGTTCTGCAAG
CAATATTCCATTCCCTTTGAGAGTTGCGGCAAACTTCTGGTCGCCACGTCCGCCTTGGAA
ATGGAGCGCATGGAGGCGCTGGCCAGGCGCGCGGTGCAAAATAATATCGAATTCAGCCAT
CTGGACCAGCAGGCATTGCGAAAGGCGGAGCCTGCCATTTCCGGCCTGGGGGAGCTTTTT
GTTCCCGCCACCGGTATCGTGGATTACGCAAAGGTCTCGCGAGCCATGGCAGCGGAAATT
GTTGAGCGAGGCGGCATCGTGCGTCTCAATTCGCCGGTGACTGCAATCCATGAGGACGAA
AAGGGTGTTGAAGTTGTTTCGGGTGGCGAGACTGTGCGCGCTTCCAAACTCGTCGCCTGC
GCCGGGCTGCAATCGGACCGTATTGCGCGGCTGGCCGGGCTCGACATCACCCATCGCATC
GTGCCCTTCCGGGGTGAGTATTATACCTTGCCGCAAACCAGGGCCGGTATCGTCAGGCAC
CTGATCTATCCTATTCCCGATCCCGACCTGCCGTTTCTTGGCATTCACCTGACGCGGACC
ATCGATGGCGGTGTGACGGTTGGGCCGAATGCCGTTCTGGGTTTCTCGCGCGAAGGCTAT
GCCAAGGGCAGTTTCCACCCCGGCGATATCGCGGATATGTCGTTTTTCGCAGGCTTCTGG
AAAATGGCGATGAAAAACTGGCGCTCGGCAATATCCGAGTTCGGCAATTCAACCTCCCGC
GCGCGCTATCTGAAGCAGTGCCGCAAATATTGTCCGTCGCTGGAGCTTTCCGATCTGGGC
GCGCCGGGGGCCGGCATTCGTGCGCAGGCGGTGCTGGCTTTCTTCTTCGTTGGGGATGCC
GCCGTCCCATCGGAACTTGTCCATTCGCGCTATTGGCTGGGCCTCATGGTTGCCGTGTCG
CTGGTGGGCGTTTTGGTCGGCTTGCTGATCCTCGTCGTAGCGACGGCGGATGTGGTGAAC
GAACTCCAGCGCGAGCGGGATTCCGACCCGCTGACGGGGCTGTTGAACCGTCGCGGGCTT
GAGAGGCAGGCCGATCTTCGCCTGCACACACCGCAATGCCTCTCCTATGGCGTCATCATT
GCCGATATCGATCATTTCAAGGCGATCAACGATGCCTACGGCCATCCGGTGGGGGACCAG
GTGCTGGTGGAGTTTGCCCGCATTCTTTCGTCCGCCAGCAAGGACCATGCGATCGTGGGC
CGCGTCGGCGGTGAGGAATTTGTGCTGCTGGTGAGCGGTACTGCCGAAGAATGCGAGGCG
CTGGGCAACCGGCTGTGCGGGCTGGTTGCGCGCCATGCCTTCTCTAAATTGCCGGCAGGA
CAGAAGGTCACATCCAGACATTGTGGGAAACGGCCGCTCGTGCCGACCTGGCCCTGA
>genes_GCA_000413955.1_Bruc_abor_biovar_1_B10-0091_V1_genomic.fna_2940
GTGGCAGATTATGATTATTGCGTCATCGGCGGTGGCATTGTCGGGCTTGCGACCGCGAAA
GCGGTGCAGGAAGCCGAGCCGGGCGCAAGAATTATCGTTCTGGAGAAGGAAAGCGGCCTT
GCCCGTCACCAGACGGGACATAATAGCGGCGTCATTCATGCAGGCATCTATTACCAGCCG
GGTTCATTGAAGGCGCGGCTTTGCCGGGCGGGCGCACAGGCCACCAAAGCGTTCTGCAAG
CAATATTCCATTCCCTTTGAGAGTTGCGGCAAACTTCTGGTCGCCACGTCCGCCTTGGAA
ATGGAGCGCATGGAGGCGCTGGCCAGGCGCGCGGTGCAAAATAATATCGAATTCAGCCAT
CTGGACCAGCAGGCATTGCGAAAGGCGGAGCCTGCCATTTCCGGCCTGGGGGAGCTTTTT
GTTCCCGCCACCGGTATCGTGGATTACGCAAAGGTCTCGCGAGCCATGGCAGCGGAAATT
GTTGAGCGAGGCGGCATCGTGCGTCTCAATTCGCCGGTGACTGCAATCCATGAGGACGAA
AAGGGTGTTGAAGTTGTTTCGGGTGGCGAGACTGTGCGCGCTTCCAAACTCGTCGCCTGC
GCCGGGCTGCAATCGGACCGTATTGCGCGGCTGGCCGGGCTCGACATCACCCATCGCATC
GTGCCCTTCCGGGGTGAGTATTATACCTTGCCGCAAACCAGGGCCGGTATCGTCAGGCAC
CTGATCTATCCTATTCCCGATCCCGACCTGCCGTTTCTTGGCATTCACCTGACGCGGACC
ATCGATGGCGGTGTGACGGTTGGGCCGAATGCCGTTCTGGGTTTCTCGCGCGAAGGCTAT
GCCAAGGGCAGTTTCCACCCCGGCGATATCGCGGATATGTCGTTTTTCGCAGGCTTCTGG
AAAATGGCGATGAAAAACTGGCGCTCGGCAATATCCGAGTTCGGCAATTCAACCTCCCGC
GCGCGCTATCTGAAGCAGTGCCGCAAATATTGTCCGTCGCTGGAGCTTTCCGATCTGGGC
GCGCCGGGGGCCGGCATTCGTGCGCAGGCGGTGCTGGCTTTCTTCTTCGTTGGGGATGCC
GCCGTCCCATCGGAACTTGTCCATTCGCGCTATTGGCTGGGCCTCATGGTTGCCGTGTCG
CTGGTGGGCGTTTTGGTCGGCTTGCTGATCCTCGTCGTAGCGACGGCGGATGTGGTGAAC
GAACTCCAGCGCGAGCGGGATTCCGACCCGCTGACGGGGCTGTTGAACCGTCGCGGGCTT
GAGAGGCAGGCCGATCTTCGCCTGCACACACCGCAATGCCTCTCCTATGGCGTCATCATT
GCCGATATCGATCATTTCAAGGCGATCAACGATGCCTACGGCCATCCGGTGGGGGACCAG
GTGCTGGTGGAGTTTGCCCGCATTCTTTCGTCCGCCAGCAAGGACCATGCGATCGTGGGC
CGCGTCGGCGGTGAGGAATTTGTGCTGCTGGTGAGCGGTACTGCCGAAGAATGCGAGGCG
CTGGGCAACCGGCTGTGCGGGCTGGTTGCGCGCCATGCCTTCTCTAAATTGCCGGCAGGA
CAGAAGGTCACATCCAGACATTGTGGGAAACGGCCGCTCGTGCCGACCTGGCCCTGA
>genes_GCA_000413975.1_Bruc_abor_biovar_1_89-0363_V1_genomic.fna_2936
GTGGCAGATTATGATTATTGCGTCATCGGCGGTGGCATTGTCGGGCTTGCGACCGCGAAA
GCGGTGCAGGAAGCCGAGCCGGGCGCAAGAATTATCGTTCTGGAGAAGGAAAGCGGCCTT
GCCCGTCACCAGACGGGACATAATAGCGGCGTCATTCATGCAGGCATCTATTACCAGCCG
GGTTCATTGAAGGCGCGGCTTTGCCGGGCGGGCGCACAGGCCACCAAAGCGTTCTGCAAG
CAATATTCCATTCCCTTTGAGAGTTGCGGCAAACTTCTGGTCGCCACGTCCGCCTTGGAA
ATGGAGCGCATGGAGGCGCTGGCCAGGCGCGCGGTGCAAAATAATATCGAATTCAGCCAT
CTGGACCAGCAGGCATTGCGAAAGGCGGAGCCTGCCATTTCCGGCCTGGGGGAGCTTTTT
GTTCCCGCCACCGGTATCGTGGATTACGCAAAGGTCTCGCGAGCCATGGCAGCGGAAATT
GTTGAGCGAGGCGGCATCGTGCGTCTCAATTCGCCGGTGACTGCAATCCATGAGGACGAA
AAGGGTGTTGAAGTTGTTTCGGGTGGCGAGACTGTGCGCGCTTCCAAACTCGTCGCCTGC
GCCGGGCTGCAATCGGACCGTATTGCGCGGCTGGCCGGGCTCGACATCACCCATCGCATC
GTGCCCTTCCGGGGTGAGTATTATACCTTGCCGCAAACCAGGGCCGGTATCGTCAGGCAC
CTGATCTATCCTATTCCCGATCCCGACCTGCCGTTTCTTGGCATTCACCTGACGCGGACC
ATCGATGGCGGTGTGACGGTTGGGCCGAATGCCGTTCTGGGTTTCTCGCGCGAAGGCTAT
GCCAAGGGCAGTTTCCACCCCGGCGATATCGCGGATATGTCGTTTTTCGCAGGCTTCTGG
AAAATGGCGATGAAAAACTGGCGCTCGGCAATATCCGAGTTCGGCAATTCAACCTCCCGC
GCGCGCTATCTGAAGCAGTGCCGCAAATATTGTCCGTCGCTGGAGCTTTCCGATCTGGGC
GCGCCGGGGGCCGGCATTCGTGCGCAGGCGGTGCTGGCTTTCTTCTTCGTTGGGGATGCC
GCCGTCCCATCGGAACTTGTCCATTCGCGCTATTGGCTGGGCCTCATGGTTGCCGTGTCG
CTGGTGGGCGTTTTGGTCGGCTTGCTGATCCTCGTCGTAGCGACGGCGGATGTGGTGAAC
GAACTCCAGCGCGAGCGGGATTCCGACCCGCTGACGGGGCTGTTGAACCGTCGCGGGCTT
GAGAGGCAGGCCGATCTTCGCCTGCACACACCGCAATGCCTCTCCTATGGCGTCATCATT
GCCGATATCGATCATTTCAAGGCGATCAACGATGCCTACGGCCATCCGGTGGGGGACCAG
GTGCTGGTGGAGTTTGCCCGCATTCTTTCGTCCGCCAGCAAGGACCATGCGATCGTGGGC
CGCGTCGGCGGTGAGGAATTTGTGCTGCTGGTGAGCGGTACTGCCGAAGAATGCGAGGCG
CTGGGCAACCGGCTGTGCGGGCTGGTTGCGCGCCATGCCTTCTCTAAATTGCCGGCAGGA
CAGAAGGTCACATCCAGACATTGTGGGAAACGGCCGCTCGTGCCGACCTGGCCCTGA
>genes_GCA_000413995.1_Bruc_abor_biovar_1_87-2211_V1_genomic.fna_2940
GTGGCAGATTATGATTATTGCGTCATCGGCGGTGGCATTGTCGGGCTTGCGACCGCGAAA
GCGGTGCAGGAAGCCGAGCCGGGCGCAAGAATTATCGTTCTGGAGAAGGAAAGCGGCCTT
GCCCGTCACCAGACGGGACATAATAGCGGCGTCATTCATGCAGGCATCTATTACCAGCCG
GGTTCATTGAAGGCGCGGCTTTGCCGGGCGGGCGCACAGGCCACCAAAGCGTTCTGCAAG
CAATATTCCATTCCCTTTGAGAGTTGCGGCAAACTTCTGGTCGCCACGTCCGCCTTGGAA
ATGGAGCGCATGGAGGCGCTGGCCAGGCGCGCGGTGCAAAATAATATCGAATTCAGCCAT
CTGGACCAGCAGGCATTGCGAAAGGCGGAGCCTGCCATTTCCGGCCTGGGGGAGCTTTTT
GTTCCCGCCACCGGTATCGTGGATTACGCAAAGGTCTCGCGAGCCATGGCAGCGGAAATT
GTTGAGCGAGGCGGCATCGTGCGTCTCAATTCGCCGGTGACTGCAATCCATGAGGACGAA
AAGGGTGTTGAAGTTGTTTCGGGTGGCGAGACTGTGCGCGCTTCCAAACTCGTCGCCTGC
GCCGGGCTGCAATCGGACCGTATTGCGCGGCTGGCCGGGCTCGACATCACCCATCGCATC
GTGCCCTTCCGGGGTGAGTATTATACCTTGCCGCAAACCAGGGCCGGTATCGTCAGGCAC
CTGATCTATCCTATTCCCGATCCCGACCTGCCGTTTCTTGGCATTCACCTGACGCGGACC
ATCGATGGCGGTGTGACGGTTGGGCCGAATGCCGTTCTGGGTTTCTCGCGCGAAGGCTAT
GCCAAGGGCAGTTTCCACCCCGGCGATATCGCGGATATGTCGTTTTTCGCAGGCTTCTGG
AAAATGGCGATGAAAAACTGGCGCTCGGCAATATCCGAGTTCGGCAATTCAACCTCCCGC
GCGCGCTATCTGAAGCAGTGCCGCAAATATTGTCCGTCGCTGGAGCTTTCCGATCTGGGC
GCGCCGGGGGCCGGCATTCGTGCGCAGGCGGTGCTGGCTTTCTTCTTCGTTGGGGATGCC
GCCGTCCCATCGGAACTTGTCCATTCGCGCTATTGGCTGGGCCTCATGGTTGCCGTGTCG
CTGGTGGGCGTTTTGGTCGGCTTGCTGATCCTCGTCGTAGCGACGGCGGATGTGGTGAAC
GAACTCCAGCGCGAGCGGGATTCCGACCCGCTGACGGGGCTGTTGAACCGTCGCGGGCTT
GAGAGGCAGGCCGATCTTCGCCTGCACACACCGCAATGCCTCTCCTATGGCGTCATCATT
GCCGATATCGATCATTTCAAGGCGATCAACGATGCCTACGGCCATCCGGTGGGGGACCAG
GTGCTGGTGGAGTTTGCCCGCATTCTTTCGTCCGCCAGCAAGGACCATGCGATCGTGGGC
CGCGTCGGCGGTGAGGAATTTGTGCTGCTGGTGAGCGGTACTGCCGAAGAATGCGAGGCG
CTGGGCAACCGGCTGTGCGGGCTGGTTGCGCGCCATGCCTTCTCTAAATTGCCGGCAGGA
CAGAAGGTCACATCCAGACATTGTGGGAAACGGCCGCTCGTGCCGACCTGGCCCTGA
>genes_GCA_000414015.1_Bruc_abor_biovar_1_82-2330_V1_genomic.fna_2935
GTGGCAGATTATGATTATTGCGTCATCGGCGGTGGCATTGTCGGGCTTGCGACCGCGAAA
GCGGTGCAGGAAGCCGAGCCGGGCGCAAGAATTATCGTTCTGGAGAAGGAAAGCGGCCTT
GCCCGTCACCAGACGGGACATAATAGCGGCGTCATTCATGCAGGCATCTATTACCAGCCG
GGTTCATTGAAGGCGCGGCTTTGCCGGGCGGGCGCACAGGCCACCAAAGCGTTCTGCAAG
CAATATTCCATTCCCTTTGAGAGTTGCGGCAAACTTCTGGTCGCCACGTCCGCCTTGGAA
ATGGAGCGCATGGAGGCGCTGGCCAGGCGCGCGGTGCAAAATAATATCGAATTCAGCCAT
CTGGACCAGCAGGCATTGCGAAAGGCGGAGCCTGCCATTTCCGGCCTGGGGGAGCTTTTT
GTTCCCGCCACCGGTATCGTGGATTACGCAAAGGTCTCGCGAGCCATGGCAGCGGAAATT
GTTGAGCGAGGCGGCATCGTGCGTCTCAATTCGCCGGTGACTGCAATCCATGAGGACGAA
AAGGGTGTTGAAGTTGTTTCGGGTGGCGAGACTGTGCGCGCTTCCAAACTCGTCGCCTGC
GCCGGGCTGCAATCGGACCGTATTGCGCGGCTGGCCGGGCTCGACATCACCCATCGCATC
GTGCCCTTCCGGGGTGAGTATTATACCTTGCCGCAAACCAGGGCCGGTATCGTCAGGCAC
CTGATCTATCCTATTCCCGATCCCGACCTGCCGTTTCTTGGCATTCACCTGACGCGGACC
ATCGATGGCGGTGTGACGGTTGGGCCGAATGCCGTTCTGGGTTTCTCGCGCGAAGGCTAT
GCCAAGGGCAGTTTCCACCCCGGCGATATCGCGGATATGTCGTTTTTCGCAGGCTTCTGG
AAAATGGCGATGAAAAACTGGCGCTCGGCAATATCCGAGTTCGGCAATTCAACCTCCCGC
GCGCGCTATCTGAAGCAGTGCCGCAAATATTGTCCGTCGCTGGAGCTTTCCGATCTGGGC
GCGCCGGGGGCCGGCATTCGTGCGCAGGCGGTGCTGGCTTTCTTCTTCGTTGGGGATGCC
GCCGTCCCATCGGAACTTGTCCATTCGCGCTATTGGCTGGGCCTCATGGTTGCCGTGTCG
CTGGTGGGCGTTTTGGTCGGCTTGCTGATCCTCGTCGTAGCGACGGCGGATGTGGTGAAC
GAACTCCAGCGCGAGCGGGATTCCGACCCGCTGACGGGGCTGTTGAACCGTCGCGGGCTT
GAGAGGCAGGCCGATCTTCGCCTGCACACACCGCAATGCCTCTCCTATGGCGTCATCATT
GCCGATATCGATCATTTCAAGGCGATCAACGATGCCTACGGCCATCCGGTGGGGGACCAG
GTGCTGGTGGAGTTTGCCCGCATTCTTTCGTCCGCCAGCAAGGACCATGCGATCGTGGGC
CGCGTCGGCGGTGAGGAATTTGTGCTGCTGGTGAGCGGTACTGCCGAAGAATGCGAGGCG
CTGGGCAACCGGCTGTGCGGGCTGGTTGCGCGCCATGCCTTCTCTAAATTGCCGGCAGGA
CAGAAGGTCACATCCAGACATTGTGGGAAACGGCCGCTCGTGCCGACCTGGCCCTGA
>genes_GCA_000478665.1_Bruc_abor_biovar_1_80-1399_V1_genomic.fna_237
GTGGCAGATTATGATTATTGCGTCATCGGCGGTGGCATTGTCGGGCTTGCGACCGCGAAA
GCGGTGCAGGAAGCCGAGCCGGGCGCAAGAATTATCGTTCTGGAGAAGGAAAGCGGCCTT
GCCCGTCACCAGACGGGACATAATAGCGGCGTCATTCATGCAGGCATCTATTACCAGCCG
GGTTCATTGAAGGCGCGGCTTTGCCGGGCGGGCGCACAGGCCACCAAAGCGTTCTGCAAG
CAATATTCCATTCCCTTTGAGAGTTGCGGCAAACTTCTGGTCGCCACGTCCGCCTTGGAA
ATGGAGCGCATGGAGGCGCTGGCCAGGCGCGCGGTGCAAAATAATATCGAATTCAGCCAT
CTGGACCAGCAGGCATTGCGAAAGGCGGAGCCTGCCATTTCCGGCCTGGGGGAGCTTTTT
GTTCCCGCCACCGGTATCGTGGATTACGCAAAGGTCTCGCGAGCCATGGCAGCGGAAATT
GTTGAGCGAGGCGGCATCGTGCGTCTCAATTCGCCGGTGACTGCAATCCATGAGGACGAA
AAGGGTGTTGAAGTTGTTTCGGGTGGCGAGACTGTGCGCGCTTCCAAACTCGTCGCCTGC
GCCGGGCTGCAATCGGACCGTATTGCGCGGCTGGCCGGGCTCGACATCACCCATCGCATC
GTGCCCTTCCGGGGTGAGTATTATACCTTGCCGCAAACCAGGGCCGGTATCGTCAGGCAC
CTGATCTATCCTATTCCCGATCCCGACCTGCCGTTTCTTGGCATTCACCTGACGCGGACC
ATCGATGGCGGTGTGACGGTTGGGCCGAATGCCGTTCTGGGTTTCTCGCGCGAAGGCTAT
GCCAAGGGCAGTTTCCACCCCGGCGATATCGCGGATATGTCGTTTTTCGCAGGCTTCTGG
AAAATGGCGATGAAAAACTGGCGCTCGGCAATATCCGAGTTCGGCAATTCAACCTCCCGC
GCGCGCTATCTGAAGCAGTGCCGCAAATATTGTCCGTCGCTGGAGCTTTCCGATCTGGGC
GCGCCGGGGGCCGGCATTCGTGCGCAGGCGGTGCTGGCTTTCTTCTTCGTTGGGGATGCC
GCCGTCCCATCGGAACTTGTCCATTCGCGCTATTGGCTGGGCCTCATGGTTGCCGTGTCG
CTGGTGGGCGTTTTGGTCGGCTTGCTGATCCTCGTCGTAGCGACGGCGGATGTGGTGAAC
GAACTCCAGCGCGAGCGGGATTCCGACCCGCTGACGGGGCTGTTGAACCGTCGCGGGCTT
GAGAGGCAGGCCGATCTTCGCCTGCACACACCGCAATGCCTCTCCTATGGCGTCATCATT
GCCGATATCGATCATTTCAAGGCGATCAACGATGCCTACGGCCATCCGGTGGGGGACCAG
GTGCTGGTGGAGTTTGCCCGCATTCTTTCGTCCGCCAGCAAGGACCATGCGATCGTGGGC
CGCGTCGGCGGTGAGGAATTTGTGCTGCTGGTGAGCGGTACTGCCGAAGAATGCGAGGCG
CTGGGCAACCGGCTGTGCGGGCTGGTTGCGCGCCATGCCTTCTCTAAATTGCCGGCAGGA
CAGAAGGTCACATCCAGACATTGTGGGAAACGGCCGCTCGTGCCGACCTGGCCCTGA
>genes-Prg_nn_ROCIO2A_1552
GTGGCAGATTATGATTATTGCGTCATCGGCGGTGGCATTGTCGGGCTTGCGACCGCGAAA
GCGGTGCAGGAAGCCGAGCCGGGCGCAAGAATTATCGTTCTGGAGAAGGAAAGCGGCCTT
GCCCGTCACCAGACGGGACATAATAGCGGCGTCATTCATGCAGGCATCTATTACCAGCCG
GGTTCATTGAAGGCGCGGCTTTGCCGGGCGGGCGCACAGGCCACCAAAGCGTTCTGCAAG
CAATATTCCATTCCCTTTGAGAGTTGCGGCAAACTTCTGGTCGCCACGTCCGCCTTGGAA
ATGGAGCGCATGGAGGCGCTGGCCAGGCGCGCGGTGCAAAACAATATCGAATTCAGCCAT
CTGGACCAGCAGGCATTGCGAAAGGCGGAGCCTGCCATTTCCGGCCTGGGGGAGCTTTTT
GTTCCCGCCACCGGTATCGTGGATTACGCAAAGGTCTCGCGAGCCATGGCAGCGGAAATT
GTTGAGCGAGGCGGCATCGTGCGTCTCAATTCGCCGGTGACTGCAATCCATGAGGACGAA
AAGGGTGTTGAAGTTGTTTCGGGTGGCGAGACTGTGCGCGCTTCCAAACTCGTCGCCTGC
GCCGGGCTGCAATCGGACCGTATTGCGCGGCTGGCCGGGCTCGACATCACCCATCGCATC
GTGCCCTTCCGGGGTGAGTATTATACCTTGCCGCAAACCAGGGCCGGTATCGTCAGGCAC
CTGATCTATCCTATTCCCGATCCCGACCTGCCGTTTCTTGGCATTCACCTGACGCGGACC
ATCGATGGCGGTGTGACGGTTGGGCCGAATGCCGTTCTGGGTTTCTCGCGCGAAGGCTAT
GCCAAGGGCAGTTTCCACCCCGGCGATATCGCGGATATGTCGTTTTTCGCAGGCTTCTGG
AAAATGGCGATGAAAAACTGGCGCTCGGCAATATCCGAGTTCGGCAATTCAACCTCCCGC
GCGCGCTATCTGAAGCAGTGCCGCAAATATTGTCCGTCGCTGGAGCTTTCCGATCTGGGC
GCGCCGGGGGCCGGCATTCGTGCGCAGGCGGTGCTGGCTTTCTTCTTCGTTGGGGATGCC
GCCGTCCCATCGGAACTTGTCCATTCGCGCTATTGGCTGGGCCTCATGGTTGCCGTGTCG
CTGGTGGGCGTTTTGGTCGGCTTGCTGATCCTCGTCGTAGCGACGGCGGATGTGGTGAAC
GAACTCCAGCGCGAGCGGGATTCCGACCCGCTGACGGGGCTGTTGAACCGTCGCGGGCTT
GAGAGGCAGGCCGATCTTCGCCTGCACACACCGCAATGCCTCTCCTATGGCGTCATCATT
GCCGATATCGATCATTTCAAGGCGATCAACGATGCCTACGGCCATCCGGTGGGGGACCAG
GTGCTGGTGGAGTTTGCCCGCATTCTTTCGTCCGCCAGCAAGGACCATGCGATCGTGGGC
CGCGTCGGCGGTGAGGAATTTGTGCTGCTGGTGAGCGGTACTGCCGAAGAATGCGAGGCG
CTGGGCAACCGGCTGTGCGGGCTGGTTGCGCGCCATGCCTTCTCTAAATTGCCGGCAGGA
CAGAAGGTCACATCCAGACATTGTGGGAAACGGCCGCTCGTGCCGACCTGGCCCTGA
