# Supplementary material for: The draft genome of Brucella abortus strain Ba col-B012, isolated from a dairy farm in Nariño, Colombia, bring new insights into the epidemiology of biovar 4 strains
Source: Stand Genomic Sci. 2017 Dec 22;12:89. doi: 10.1186/s40793-017-0299-2 (PMC5741917; doi:10.1186/s40793-017-0299-2)
Supplement: Supplementary file 2 — Alignment of polymorphic genes, sets 0–41. (ZIP 58 kb) [file 40793_2017_299_MOESM2_ESM.zip › 22_alignment.fas]

>genes_GCA_000157695.1_ASM15769v1_genomic.fna_3071
ATGACCAAGAAACCTTCCTCCCCTTCGACGCGCTCTGACTTCGACGAAGCGGCGCTGTTC
TTCCATCGCTATCCGAAACCGGGAAAGCTGGAAATTCAGGCGACGAAACCGCTCGGCAAT
CAGCGCGACCTGGCGCTTGCCTATTCGCCGGGCGTTGCAGCGCCCTGCCTCGCCATCCAT
GACGATCCCGCGACCGCAGCCGAATATACGGCACGCGGCAATCTGGTTGCCGTTGTGTCC
AATGGCACGGCCGTTCTGGGCCTCGGCAATATCGGCGCACTTGCCTCCAAGCCGGTGATG
GAAGGCAAGGCAGTTCTGTTCAAGAAATTTGCCGATATCGATGTTTTCGACATTGAAATC
GATGCGCATGAGATCAACCGGATTGTCGATGTGGTGTCCGCTCTGGAACCCACTTTCGGC
GGCATCAATCTGGAAGACATCAAGGCGCCGGAGTGCTTCGAGGTTGAGGAACAGCTCCGC
GAGCGGATGAATATTCCGGTCTTCCATGATGATCAGCATGGAACCGCGATCATCGTCGCC
TCTGCCGTGCTCAACGGTCTGGAGCTTGCCGGCAAGAAGATCGAGGAGGCGAAGATCGTC
ACCTCCGGTGCGGGTGCTGCCGCCCTTGCCTGCCTCAATCTGCTCGTCAATCTTGGCGCG
AAGCGTGAGAATATCTGGGTCTGCGATATCGAGGGCGTGGTCTATGACGGCCGCAACACG
CTCATGGACCGCTGGAAGGAAGTCTATGCGCAAAAGACCGACGCGCGCACGCTTGCCGAC
GTCATCGGCGGGGCAGACGTATTCCTCGGGCTTTCGGCTGCGGGCGTTCTCAAGCCCGAA
CTTTTGAAGCAGATGGCCGAAAAGCCGCTGATTATGGCGCTTGCCAATCCAAAGCCGGAA
ATCATGCCGGAGGAAGCGCGCGCCGCGCGCGCGGATGCCATGATCTGCACGGGCCGTTCG
GATTTTCCCAATCAGGTCAATAATGTTCTTTGCTTCCCCTATATTTTCCGCGGCGCGCTT
GACGTCGGCGCAACGGTCATCAACGAGGAAATGAAGCTTGCCGCAGTGCGCGCCATCGCT
TCGCTTGCCCGCGAAGAGCCTTCAGATGTCGCCGCCCGCGCCTATTCCGGCGATACGCCG
ACCTTCGGCCCGGATTATATCATTCCCTCGCCGTTCGATCAGCGCCTCATCCTGCGCATT
GCGCCTGCCGTCGCCAAGGCGGCGATGGAAACCGGCGTGGCGACGCGCCCGATCGAGGAT
ATGGAAGCCTATCTCGATCGGCTCAACCGGTTTGTCTTCCGCTCCGGCCTTATTATGAAG
CCGGTCTTCGCGGCTGCCCGCACGCAAGGTGCGCCCATGCGCGTGATCTATGCCGATGGG
GAAGATGAGCGCGTGCTGCGCGCAGCACAGGTGGTGATCGAGGAGCGCATCGCTGCACCG
ATACTCGTCGGGCGACCGCAGGTCGTGGAGACTCGCCTGCGCCGTTACGGCCTCAAAATC
CGCCCCGGCACCGATTTCGAGCTTATCAACCCCGAAGACGATCCGCGCTATCGCGACTAT
GTCGATCTTTATCTGTCCTATACGGGCCGTCAGGGCGTCACGCCGGAAGCTGCGCGCACA
ATCGTCCGCACCAACTCGACCGCCATTGCAGCCCTTGCCGTGATGCGCGACGAGGCCGAC
GCGATGATCTGCGGCCTTGAAGGCCGTTTTGAACGCCATCTGCGCGTCGTTCGCCAGATT
ATCGGCAAGGTGCCCGGCATCCGGGATTATTCAGCCCTGAGCCTGCTCATCTCGCAGCGC
GGCGCGTTGTTCCTCACCGATACCTATGTCAATGCCGAACCCGATGCGAACGAAATTGCC
GAAATGGCAGTTCTTGCCGCCCGCGAGATCAGCCGCTTCGGTATCGAACCAAAGGCCGCG
CTCGTATCGCATTCAAATTTCGGCTCAAAGGAATCGGCAAGCGCGGAAAAAATGCGCCAG
GCTGCGGCCATTCTCGCGGAAAAGGCTCCAGATCTTGAATCCGACGGTGAAATGCATGGC
GATGCCGCTCTTTCGCAGACGCTTCGTGACCGGGTCTTCCCAAGCTCGCGCCTCAAGGGC
GAAGCCAATCTTCTGGTATTCCCGAACCTCGATGCAGCAAACATCACACTTAATGTGGTC
AAGGCCGTCACGGATGCGCTGCATGTTGGCCCAATTCTTCTTGGAGCAACCCGTCCGGCC
CATATTCTGACGCCTTCCGTCACATCGCGCGGTGTCGTCAACATGACGGCGCTGGCCGTC
GTCGAAGCCTTGCAAAAGAACGCCAGCAATCGTCGGCAGAAGTAA
>genes_GCA_000245835.1_Bruc_abor_bv1_NI435a_V1_genomic.fna_566
ATGACCAAGAAACCTTCCTCCCCTTCGACGCGCTCTGACTTCGACGAAGCGGCGCTGTTC
TTCCATCGCTATCCGAAACCGGGAAAGCTGGAAATTCAGGCGACGAAACCGCTCGGCAAT
CAGCGCGACCTGGCGCTTGCCTATTCGCCGGGCGTTGCAGCGCCCTGCCTCGCCATCCAT
GACGATCCCGCGACCGCAGCCGAATATACGGCACGCGGCAATCTGGTTGCCGTTGTGTCC
AATGGCACGGCCGTTCTGGGCCTCGGCAATATCGGCGCACTTGCCTCCAAGCCGGTGATG
GAAGGCAAGGCAGTTCTGTTCAAGAAATTTGCCGATATCGATGTTTTCGACATTGAAATC
GATGCGCATGAGATCAACCGGATTGTCGATGTGGTGTCCGCTCTGGAACCCACTTTCGGC
GGCATCAATCTGGAAGACATCAAGGCGCCGGAGTGCTTCGAGGTTGAGGAACAGCTCCGC
GAGCGGATGAATATTCCGGTCTTCCATGATGATCAGCATGGAACCGCGATCATCGTCGCC
TCTGCCGTGCTCAACGGTCTGGAGCTTGCCGGCAAGAAGATCGAGGAGGCGAAGATCGTC
ACCTCCGGTGCGGGTGCTGCCGCCCTTGCCTGCCTCAATCTGCTCGTCAATCTTGGCGCG
AAGCGTGAGAATATCTGGGTCTGCGATATCGAGGGCGTGGTCTATGACGGCCGCAACACG
CTTATGGACCGCTGGAAGGAAGTCTATGCGCAAAAGACCGACGCGCGCACGCTTGCCGAC
GTCATCGGCGGGGCAGACGTATTCCTCGGGCTTTCGGCTGCGGGCGTTCTCAAGCCCGAA
CTTTTGAAGCAGATGGCCGAAAAGCCGCTGATTATGGCGCTTGCCAATCCAAAGCCGGAA
ATCATGCCGGAGGAAGCGCGCGCCGCGCGCGCGGATGCCATGATCTGCACGGGCCGTTCG
GATTTTCCCAATCAGGTCAATAATGTTCTTTGCTTCCCCTATATTTTCCGCGGCGCGCTT
GACGTCGGCGCAACGGTCATCAACGAGGAAATGAAGCTTGCCGCAGTGCGCGCCATCGCT
TCGCTTGCCCGCGAAGAGCCTTCAGATGTCGCCGCCCGCGCCTATTCCGGCGATACGCCG
ACCTTCGGCCCGGATTATATCATTCCCTCGCCGTTCGATCAGCGCCTCATCCTGCGCATT
GCGCCTGCCGTCGCCAAGGCGGCGATGGAAACCGGCGTGGCGACGCGCCCGATCGAGGAT
ATGGAAGCCTATCTCGATCGGCTCAACCGGTTTGTCTTCCGCTCCGGCCTTATTATGAAG
CCGGTCTTCGCGGCTGCCCGCACGCAAGGTGCGCCCATGCGCGTGATCTATGCCGATGGG
GAAGATGAGCGCGTGCTGCGCGCAGCACAGGTGGTGATCGAGGAGCGCATCGCTGCACCG
ATACTCGTCGGGCGACCGCAGGTCGTGGAGACTCGCCTGCGCCGTTACGGCCTCAAAATC
CGCCCCGGCACCGATTTCGAGCTTATCAACCCCGAAGACGATCCGCGCTATCGCGACTAT
GTCGATCTTTATCTGTCCTATACGGGCCGTCAGGGCGTCACGCCGGAAGCTGCGCGCACA
ATCGTCCGCACCAACTCGACCGCCATTGCAGCCCTTGCCGTGATGCGCGACGAGGCCGAC
GCGATGATCTGCGGCCTTGAAGGCCGTTTTGAACGCCATCTGCGCGTCGTTCGCCAGATT
ATCGGCAAGGTGCCCGGCATCCGGGATTATTCAGCCCTGAGCCTGCTCATCTCGCAGCGC
GGCGCGTTGTTCCTCACCGATACCTATGTCAATGCCGAACCCGATGCGAACGAAATTGCC
GAAATGGCAGTTCTTGCCGCCCGCGAGATCAGCCGCTTCGGTATCGAACCAAAGGCCGCG
CTCGTATCGCATTCAAATTTCGGCTCAAAGGAATCGGCAAGCGCGGAAAAAATGCGCCAG
GCTGCGGCCATTCTCGCGGAAAAGGCTCCAGATCTTGAATCCGACGGTGAAATGCATGGC
GATGCCGCTCTTTCGCAGACGCTTCGTGACCGGGTCTTCCCAAGCTCGCGCCTCAAGGGC
GAAGCCAATCTTCTGGTATTCCCGAACCTCGATGCAGCAAACATCACACTTAATGTGGTC
AAGGCCGTCACGGATGCGCTGCATGTTGGCCCAATTCTTCTTGGAGCAACCCGTCCGGCC
CATATTCTGACGCCTTCCGTCACATCGCGCGGTGTCGTCAACATGACGGCGCTGGCCGTC
GTCGAAGCCTTGCAAAAGAACGCCAGCAATCGTCGGCAGAAGTAA
>genes_GCA_000245855.1_Bruc_abor_bv1_NI486_V1_genomic.fna_565
ATGACCAAGAAACCTTCCTCCCCTTCGACGCGCTCTGACTTCGACGAAGCGGCGCTGTTC
TTCCATCGCTATCCGAAACCGGGAAAGCTGGAAATTCAGGCGACGAAACCGCTCGGCAAT
CAGCGCGACCTGGCGCTTGCCTATTCGCCGGGCGTTGCAGCGCCCTGCCTCGCCATCCAT
GACGATCCCGCGACCGCAGCCGAATATACGGCACGCGGCAATCTGGTTGCCGTTGTGTCC
AATGGCACGGCCGTTCTGGGCCTCGGCAATATCGGCGCACTTGCCTCCAAGCCGGTGATG
GAAGGCAAGGCAGTTCTGTTCAAGAAATTTGCCGATATCGATGTTTTCGACATTGAAATC
GATGCGCATGAGATCAACCGGATTGTCGATGTGGTGTCCGCTCTGGAACCCACTTTCGGC
GGCATCAATCTGGAAGACATCAAGGCGCCGGAGTGCTTCGAGGTTGAGGAACAGCTCCGC
GAGCGGATGAATATTCCGGTCTTCCATGATGATCAGCATGGAACCGCGATCATCGTCGCC
TCTGCCGTGCTCAACGGTCTGGAGCTTGCCGGCAAGAAGATCGAGGAGGCGAAGATCGTC
ACCTCCGGTGCGGGTGCTGCCGCCCTTGCCTGCCTCAATCTGCTCGTCAATCTTGGCGCG
AAGCGTGAGAATATCTGGGTCTGCGATATCGAGGGCGTGGTCTATGACGGCCGCAACACG
CTTATGGACCGCTGGAAGGAAGTCTATGCGCAAAAGACCGACGCGCGCACGCTTGCCGAC
GTCATCGGCGGGGCAGACGTATTCCTCGGGCTTTCGGCTGCGGGCGTTCTCAAGCCCGAA
CTTTTGAAGCAGATGGCCGAAAAGCCGCTGATTATGGCGCTTGCCAATCCAAAGCCGGAA
ATCATGCCGGAGGAAGCGCGCGCCGCGCGCGCGGATGCCATGATCTGCACGGGCCGTTCG
GATTTTCCCAATCAGGTCAATAATGTTCTTTGCTTCCCCTATATTTTCCGCGGCGCGCTT
GACGTCGGCGCAACGGTCATCAACGAGGAAATGAAGCTTGCCGCAGTGCGCGCCATCGCT
TCGCTTGCCCGCGAAGAGCCTTCAGATGTCGCCGCCCGCGCCTATTCCGGCGATACGCCG
ACCTTCGGCCCGGATTATATCATTCCCTCGCCGTTCGATCAGCGCCTCATCCTGCGCATT
GCGCCTGCCGTCGCCAAGGCGGCGATGGAAACCGGCGTGGCGACGCGCCCGATCGAGGAT
ATGGAAGCCTATCTCGATCGGCTCAACCGGTTTGTCTTCCGCTCCGGCCTTATTATGAAG
CCGGTCTTCGCGGCTGCCCGCACGCAAGGTGCGCCCATGCGCGTGATCTATGCCGATGGG
GAAGATGAGCGCGTGCTGCGCGCAGCACAGGTGGTGATCGAGGAGCGCATCGCTGCACCG
ATACTCGTCGGGCGACCGCAGGTCGTGGAGACTCGCCTGCGCCGTTACGGCCTCAAAATC
CGCCCCGGCACCGATTTCGAGCTTATCAACCCCGAAGACGATCCGCGCTATCGCGACTAT
GTCGATCTTTATCTGTCCTATACGGGCCGTCAGGGCGTCACGCCGGAAGCTGCGCGCACA
ATCGTCCGCACCAACTCGACCGCCATTGCAGCCCTTGCCGTGATGCGCGACGAGGCCGAC
GCGATGATCTGCGGCCTTGAAGGCCGTTTTGAACGCCATCTGCGCGTCGTTCGCCAGATT
ATCGGCAAGGTGCCCGGCATCCGGGATTATTCAGCCCTGAGCCTGCTCATCTCGCAGCGC
GGCGCGTTGTTCCTCACCGATACCTATGTCAATGCCGAACCCGATGCGAACGAAATTGCC
GAAATGGCAGTTCTTGCCGCCCGCGAGATCAGCCGCTTCGGTATCGAACCAAAGGCCGCG
CTCGTATCGCATTCAAATTTCGGCTCAAAGGAATCGGCAAGCGCGGAAAAAATGCGCCAG
GCTGCGGCCATTCTCGCGGAAAAGGCTCCAGATCTTGAATCCGACGGTGAAATGCATGGC
GATGCCGCTCTTTCGCAGACGCTTCGTGACCGGGTCTTCCCAAGCTCGCGCCTCAAGGGC
GAAGCCAATCTTCTGGTATTCCCGAACCTCGATGCAGCAAACATCACACTTAATGTGGTC
AAGGCCGTCACGGATGCGCTGCATGTTGGCCCAATTCTTCTTGGAGCAACCCGTCCGGCC
CATATTCTGACGCCTTCCGTCACATCGCGCGGTGTCGTCAACATGACGGCGCTGGCCGTC
GTCGAAGCCTTGCAAAAGAACGCCAGCAATCGTCGGCAGAAGTAA
>genes_GCA_000245875.1_Bruc_abor_bv1_NI474_V1_genomic.fna_1281
ATGACCAAGAAACCTTCCTCCCCTTCGACGCGCTCTGACTTCGACGAAGCGGCGCTGTTC
TTCCATCGCTATCCGAAACCGGGAAAGCTGGAAATTCAGGCGACGAAACCGCTCGGCAAT
CAGCGCGACCTGGCGCTTGCCTATTCGCCGGGCGTTGCAGCGCCCTGCCTCGCCATCCAT
GACGATCCCGCGACCGCAGCCGAATATACGGCACGCGGCAATCTGGTTGCCGTTGTGTCC
AATGGCACGGCCGTTCTGGGCCTCGGCAATATCGGCGCACTTGCCTCCAAGCCGGTGATG
GAAGGCAAGGCAGTTCTGTTCAAGAAATTTGCCGATATCGATGTTTTCGACATTGAAATC
GATGCGCATGAGATCAACCGGATTGTCGATGTGGTGTCCGCTCTGGAACCCACTTTCGGC
GGCATCAATCTGGAAGACATCAAGGCGCCGGAGTGCTTCGAGGTTGAGGAACAGCTCCGC
GAGCGGATGAATATTCCGGTCTTCCATGATGATCAGCATGGAACCGCGATCATCGTCGCC
TCTGCCGTGCTCAACGGTCTGGAGCTTGCCGGCAAGAAGATCGAGGAGGCGAAGATCGTC
ACCTCCGGTGCGGGTGCTGCCGCCCTTGCCTGCCTCAATCTGCTCGTCAATCTTGGCGCG
AAGCGTGAGAATATCTGGGTCTGCGATATCGAGGGCGTGGTCTATGACGGCCGCAACACG
CTTATGGACCGCTGGAAGGAAGTCTATGCGCAAAAGACCGACGCGCGCACGCTTGCCGAC
GTCATCGGCGGGGCAGACGTATTCCTCGGGCTTTCGGCTGCGGGCGTTCTCAAGCCCGAA
CTTTTGAAGCAGATGGCCGAAAAGCCGCTGATTATGGCGCTTGCCAATCCAAAGCCGGAA
ATCATGCCGGAGGAAGCGCGCGCCGCGCGCGCGGATGCCATGATCTGCACGGGCCGTTCG
GATTTTCCCAATCAGGTCAATAATGTTCTTTGCTTCCCCTATATTTTCCGCGGCGCGCTT
GACGTCGGCGCAACGGTCATCAACGAGGAAATGAAGCTTGCCGCAGTGCGCGCCATCGCT
TCGCTTGCCCGCGAAGAGCCTTCAGATGTCGCCGCCCGCGCCTATTCCGGCGATACGCCG
ACCTTCGGCCCGGATTATATCATTCCCTCGCCGTTCGATCAGCGCCTCATCCTGCGCATT
GCGCCTGCCGTCGCCAAGGCGGCGATGGAAACCGGCGTGGCGACGCGCCCGATCGAGGAT
ATGGAAGCCTATCTCGATCGGCTCAACCGGTTTGTCTTCCGCTCCGGCCTTATTATGAAG
CCGGTCTTCGCGGCTGCCCGCACGCAAGGTGCGCCCATGCGCGTGATCTATGCCGATGGG
GAAGATGAGCGCGTGCTGCGCGCAGCACAGGTGGTGATCGAGGAGCGCATCGCTGCACCG
ATACTCGTCGGGCGACCGCAGGTCGTGGAGACTCGCCTGCGCCGTTACGGCCTCAAAATC
CGCCCCGGCACCGATTTCGAGCTTATCAACCCCGAAGACGATCCGCGCTATCGCGACTAT
GTCGATCTTTATCTGTCCTATACGGGCCGTCAGGGCGTCACGCCGGAAGCTGCGCGCACA
ATCGTCCGCACCAACTCGACCGCCATTGCAGCCCTTGCCGTGATGCGCGACGAGGCCGAC
GCGATGATCTGCGGCCTTGAAGGCCGTTTTGAACGCCATCTGCGCGTCGTTCGCCAGATT
ATCGGCAAGGTGCCCGGCATCCGGGATTATTCAGCCCTGAGCCTGCTCATCTCGCAGCGC
GGCGCGTTGTTCCTCACCGATACCTATGTCAATGCCGAACCCGATGCGAACGAAATTGCC
GAAATGGCAGTTCTTGCCGCCCGCGAGATCAGCCGCTTCGGTATCGAACCAAAGGCCGCG
CTCGTATCGCATTCAAATTTCGGCTCAAAGGAATCGGCAAGCGCGGAAAAAATGCGCCAG
GCTGCGGCCATTCTCGCGGAAAAGGCTCCAGATCTTGAATCCGACGGTGAAATGCATGGC
GATGCCGCTCTTTCGCAGACGCTTCGTGACCGGGTCTTCCCAAGCTCGCGCCTCAAGGGC
GAAGCCAATCTTCTGGTATTCCCGAACCTCGATGCAGCAAACATCACACTTAATGTGGTC
AAGGCCGTCACGGATGCGCTGCATGTTGGCCCAATTCTTCTTGGAGCAACCCGTCCGGCC
CATATTCTGACGCCTTCCGTCACATCGCGCGGTGTCGTCAACATGACGGCGCTGGCCGTC
GTCGAAGCCTTGCAAAAGAACGCCAGCAATCGTCGGCAGAAGTAA
>genes_GCA_000245895.1_Bruc_abor_bv1_NI488_V1_genomic.fna_1780
ATGACCAAGAAACCTTCCTCCCCTTCGACGCGCTCTGACTTCGACGAAGCGGCGCTGTTC
TTCCATCGCTATCCGAAACCGGGAAAGCTGGAAATTCAGGCGACGAAACCGCTCGGCAAT
CAGCGCGACCTGGCGCTTGCCTATTCGCCGGGCGTTGCAGCGCCCTGCCTCGCCATCCAT
GACGATCCCGCGACCGCAGCCGAATATACGGCACGCGGCAATCTGGTTGCCGTTGTGTCC
AATGGCACGGCCGTTCTGGGCCTCGGCAATATCGGCGCACTTGCCTCCAAGCCGGTGATG
GAAGGCAAGGCAGTTCTGTTCAAGAAATTTGCCGATATCGATGTTTTCGACATTGAAATC
GATGCGCATGAGATCAACCGGATTGTCGATGTGGTGTCCGCTCTGGAACCCACTTTCGGC
GGCATCAATCTGGAAGACATCAAGGCGCCGGAGTGCTTCGAGGTTGAGGAACAGCTCCGC
GAGCGGATGAATATTCCGGTCTTCCATGATGATCAGCATGGAACCGCGATCATCGTCGCC
TCTGCCGTGCTCAACGGTCTGGAGCTTGCCGGCAAGAAGATCGAGGAGGCGAAGATCGTC
ACCTCCGGTGCGGGTGCTGCCGCCCTTGCCTGCCTCAATCTGCTCGTCAATCTTGGCGCG
AAGCGTGAGAATATCTGGGTCTGCGATATCGAGGGCGTGGTCTATGACGGCCGCAACACG
CTTATGGACCGCTGGAAGGAAGTCTATGCGCAAAAGACCGACGCGCGCACGCTTGCCGAC
GTCATCGGCGGGGCAGACGTATTCCTCGGGCTTTCGGCTGCGGGCGTTCTCAAGCCCGAA
CTTTTGAAGCAGATGGCCGAAAAGCCGCTGATTATGGCGCTTGCCAATCCAAAGCCGGAA
ATCATGCCGGAGGAAGCGCGCGCCGCGCGCGCGGATGCCATGATCTGCACGGGCCGTTCG
GATTTTCCCAATCAGGTCAATAATGTTCTTTGCTTCCCCTATATTTTCCGCGGCGCGCTT
GACGTCGGCGCAACGGTCATCAACGAGGAAATGAAGCTTGCCGCAGTGCGCGCCATCGCT
TCGCTTGCCCGCGAAGAGCCTTCAGATGTCGCCGCCCGCGCCTATTCCGGCGATACGCCG
ACCTTCGGCCCGGATTATATCATTCCCTCGCCGTTCGATCAGCGCCTCATCCTGCGCATT
GCGCCTGCCGTCGCCAAGGCGGCGATGGAAACCGGCGTGGCGACGCGCCCGATCGAGGAT
ATGGAAGCCTATCTCGATCGGCTCAACCGGTTTGTCTTCCGCTCCGGCCTTATTATGAAG
CCGGTCTTCGCGGCTGCCCGCACGCAAGGTGCGCCCATGCGCGTGATCTATGCCGATGGG
GAAGATGAGCGCGTGCTGCGCGCAGCACAGGTGGTGATCGAGGAGCGCATCGCTGCACCG
ATACTCGTCGGGCGACCGCAGGTCGTGGAGACTCGCCTGCGCCGTTACGGCCTCAAAATC
CGCCCCGGCACCGATTTCGAGCTTATCAACCCCGAAGACGATCCGCGCTATCGCGACTAT
GTCGATCTTTATCTGTCCTATACGGGCCGTCAGGGCGTCACGCCGGAAGCTGCGCGCACA
ATCGTCCGCACCAACTCGACCGCCATTGCAGCCCTTGCCGTGATGCGCGACGAGGCCGAC
GCGATGATCTGCGGCCTTGAAGGCCGTTTTGAACGCCATCTGCGCGTCGTTCGCCAGATT
ATCGGCAAGGTGCCCGGCATCCGGGATTATTCAGCCCTGAGCCTGCTCATCTCGCAGCGC
GGCGCGTTGTTCCTCACCGATACCTATGTCAATGCCGAACCCGATGCGAACGAAATTGCC
GAAATGGCAGTTCTTGCCGCCCGCGAGATCAGCCGCTTCGGTATCGAACCAAAGGCCGCG
CTCGTATCGCATTCAAATTTCGGCTCAAAGGAATCGGCAAGCGCGGAAAAAATGCGCCAG
GCTGCGGCCATTCTCGCGGAAAAGGCTCCAGATCTTGAATCCGACGGTGAAATGCATGGC
GATGCCGCTCTTTCGCAGACGCTTCGTGACCGGGTCTTCCCAAGCTCGCGCCTCAAGGGC
GAAGCCAATCTTCTGGTATTCCCGAACCTCGATGCAGCAAACATCACACTTAATGTGGTC
AAGGCCGTCACGGATGCGCTGCATGTTGGCCCAATTCTTCTTGGAGCAACCCGTCCGGCC
CATATTCTGACGCCTTCCGTCACATCGCGCGGTGTCGTCAACATGACGGCGCTGGCCGTC
GTCGAAGCCTTGCAAAAGAACGCCAGCAATCGTCGGCAGAAGTAA
>genes_GCA_000245915.1_Bruc_abor_bv1_NI010_V1_genomic.fna_1279
ATGACCAAGAAACCTTCCTCCCCTTCGACGCGCTCTGACTTCGACGAAGCGGCGCTGTTC
TTCCATCGCTATCCGAAACCGGGAAAGCTGGAAATTCAGGCGACGAAACCGCTCGGCAAT
CAGCGCGACCTGGCGCTTGCCTATTCGCCGGGCGTTGCAGCGCCCTGCCTCGCCATCCAT
GACGATCCCGCGACCGCAGCCGAATATACGGCACGCGGCAATCTGGTTGCCGTTGTGTCC
AATGGCACGGCCGTTCTGGGCCTCGGCAATATCGGCGCACTTGCCTCCAAGCCGGTGATG
GAAGGCAAGGCAGTTCTGTTCAAGAAATTTGCCGATATCGATGTTTTCGACATTGAAATC
GATGCGCATGAGATCAACCGGATTGTCGATGTGGTGTCCGCTCTGGAACCCACTTTCGGC
GGCATCAATCTGGAAGACATCAAGGCGCCGGAGTGCTTCGAGGTTGAGGAACAGCTCCGC
GAGCGGATGAATATTCCGGTCTTCCATGATGATCAGCATGGAACCGCGATCATCGTCGCC
TCTGCCGTGCTCAACGGTCTGGAGCTTGCCGGCAAGAAGATCGAGGAGGCGAAGATCGTC
ACCTCCGGTGCGGGTGCTGCCGCCCTTGCCTGCCTCAATCTGCTCGTCAATCTTGGCGCG
AAGCGTGAGAATATCTGGGTCTGCGATATCGAGGGCGTGGTCTATGACGGCCGCAACACG
CTTATGGACCGCTGGAAGGAAGTCTATGCGCAAAAGACCGACGCGCGCACGCTTGCCGAC
GTCATCGGCGGGGCAGACGTATTCCTCGGGCTTTCGGCTGCGGGCGTTCTCAAGCCCGAA
CTTTTGAAGCAGATGGCCGAAAAGCCGCTGATTATGGCGCTTGCCAATCCAAAGCCGGAA
ATCATGCCGGAGGAAGCGCGCGCCGCGCGCGCGGATGCCATGATCTGCACGGGCCGTTCG
GATTTTCCCAATCAGGTCAATAATGTTCTTTGCTTCCCCTATATTTTCCGCGGCGCGCTT
GACGTCGGCGCAACGGTCATCAACGAGGAAATGAAGCTTGCCGCAGTGCGCGCCATCGCT
TCGCTTGCCCGCGAAGAGCCTTCAGATGTCGCCGCCCGCGCCTATTCCGGCGATACGCCG
ACCTTCGGCCCGGATTATATCATTCCCTCGCCGTTCGATCAGCGCCTCATCCTGCGCATT
GCGCCTGCCGTCGCCAAGGCGGCGATGGAAACCGGCGTGGCGACGCGCCCGATCGAGGAT
ATGGAAGCCTATCTCGATCGGCTCAACCGGTTTGTCTTCCGCTCCGGCCTTATTATGAAG
CCGGTCTTCGCGGCTGCCCGCACGCAAGGTGCGCCCATGCGCGTGATCTATGCCGATGGG
GAAGATGAGCGCGTGCTGCGCGCAGCACAGGTGGTGATCGAGGAGCGCATCGCTGCACCG
ATACTCGTCGGGCGACCGCAGGTCGTGGAGACTCGCCTGCGCCGTTACGGCCTCAAAATC
CGCCCCGGCACCGATTTCGAGCTTATCAACCCCGAAGACGATCCGCGCTATCGCGACTAT
GTCGATCTTTATCTGTCCTATACGGGCCGTCAGGGCGTCACGCCGGAAGCTGCGCGCACA
ATCGTCCGCACCAACTCGACCGCCATTGCAGCCCTTGCCGTGATGCGCGACGAGGCCGAC
GCGATGATCTGCGGCCTTGAAGGCCGTTTTGAACGCCATCTGCGCGTCGTTCGCCAGATT
ATCGGCAAGGTGCCCGGCATCCGGGATTATTCAGCCCTGAGCCTGCTCATCTCGCAGCGC
GGCGCGTTGTTCCTCACCGATACCTATGTCAATGCCGAACCCGATGCGAACGAAATTGCC
GAAATGGCAGTTCTTGCCGCCCGCGAGATCAGCCGCTTCGGTATCGAACCAAAGGCCGCG
CTCGTATCGCATTCAAATTTCGGCTCAAAGGAATCGGCAAGCGCGGAAAAAATGCGCCAG
GCTGCGGCCATTCTCGCGGAAAAGGCTCCAGATCTTGAATCCGACGGTGAAATGCATGGC
GATGCCGCTCTTTCGCAGACGCTTCGTGACCGGGTCTTCCCAAGCTCGCGCCTCAAGGGC
GAAGCCAATCTTCTGGTATTCCCGAACCTCGATGCAGCAAACATCACACTTAATGTGGTC
AAGGCCGTCACGGATGCGCTGCATGTTGGCCCAATTCTTCTTGGAGCAACCCGTCCGGCC
CATATTCTGACGCCTTCCGTCACATCGCGCGGTGTCGTCAACATGACGGCGCTGGCCGTC
GTCGAAGCCTTGCAAAAGAACGCCAGCAATCGTCGGCAGAAGTAA
>genes_GCA_000245935.1_Bruc_abor_bv1_NI016_V1_genomic.fna_1282
ATGACCAAGAAACCTTCCTCCCCTTCGACGCGCTCTGACTTCGACGAAGCGGCGCTGTTC
TTCCATCGCTATCCGAAACCGGGAAAGCTGGAAATTCAGGCGACGAAACCGCTCGGCAAT
CAGCGCGACCTGGCGCTTGCCTATTCGCCGGGCGTTGCAGCGCCCTGCCTCGCCATCCAT
GACGATCCCGCGACCGCAGCCGAATATACGGCACGCGGCAATCTGGTTGCCGTTGTGTCC
AATGGCACGGCCGTTCTGGGCCTCGGCAATATCGGCGCACTTGCCTCCAAGCCGGTGATG
GAAGGCAAGGCAGTTCTGTTCAAGAAATTTGCCGATATCGATGTTTTCGACATTGAAATC
GATGCGCATGAGATCAACCGGATTGTCGATGTGGTGTCCGCTCTGGAACCCACTTTCGGC
GGCATCAATCTGGAAGACATCAAGGCGCCGGAGTGCTTCGAGGTTGAGGAACAGCTCCGC
GAGCGGATGAATATTCCGGTCTTCCATGATGATCAGCATGGAACCGCGATCATCGTCGCC
TCTGCCGTGCTCAACGGTCTGGAGCTTGCCGGCAAGAAGATCGAGGAGGCGAAGATCGTC
ACCTCCGGTGCGGGTGCTGCCGCCCTTGCCTGCCTCAATCTGCTCGTCAATCTTGGCGCG
AAGCGTGAGAATATCTGGGTCTGCGATATCGAGGGCGTGGTCTATGACGGCCGCAACACG
CTTATGGACCGCTGGAAGGAAGTCTATGCGCAAAAGACCGACGCGCGCACGCTTGCCGAC
GTCATCGGCGGGGCAGACGTATTCCTCGGGCTTTCGGCTGCGGGCGTTCTCAAGCCCGAA
CTTTTGAAGCAGATGGCCGAAAAGCCGCTGATTATGGCGCTTGCCAATCCAAAGCCGGAA
ATCATGCCGGAGGAAGCGCGCGCCGCGCGCGCGGATGCCATGATCTGCACGGGCCGTTCG
GATTTTCCCAATCAGGTCAATAATGTTCTTTGCTTCCCCTATATTTTCCGCGGCGCGCTT
GACGTCGGCGCAACGGTCATCAACGAGGAAATGAAGCTTGCCGCAGTGCGCGCCATCGCT
TCGCTTGCCCGCGAAGAGCCTTCAGATGTCGCCGCCCGCGCCTATTCCGGCGATACGCCG
ACCTTCGGCCCGGATTATATCATTCCCTCGCCGTTCGATCAGCGCCTCATCCTGCGCATT
GCGCCTGCCGTCGCCAAGGCGGCGATGGAAACCGGCGTGGCGACGCGCCCGATCGAGGAT
ATGGAAGCCTATCTCGATCGGCTCAACCGGTTTGTCTTCCGCTCCGGCCTTATTATGAAG
CCGGTCTTCGCGGCTGCCCGCACGCAAGGTGCGCCCATGCGCGTGATCTATGCCGATGGG
GAAGATGAGCGCGTGCTGCGCGCAGCACAGGTGGTGATCGAGGAGCGCATCGCTGCACCG
ATACTCGTCGGGCGACCGCAGGTCGTGGAGACTCGCCTGCGCCGTTACGGCCTCAAAATC
CGCCCCGGCACCGATTTCGAGCTTATCAACCCCGAAGACGATCCGCGCTATCGCGACTAT
GTCGATCTTTATCTGTCCTATACGGGCCGTCAGGGCGTCACGCCGGAAGCTGCGCGCACA
ATCGTCCGCACCAACTCGACCGCCATTGCAGCCCTTGCCGTGATGCGCGACGAGGCCGAC
GCGATGATCTGCGGCCTTGAAGGCCGTTTTGAACGCCATCTGCGCGTCGTTCGCCAGATT
ATCGGCAAGGTGCCCGGCATCCGGGATTATTCAGCCCTGAGCCTGCTCATCTCGCAGCGC
GGCGCGTTGTTCCTCACCGATACCTATGTCAATGCCGAACCCGATGCGAACGAAATTGCC
GAAATGGCAGTTCTTGCCGCCCGCGAGATCAGCCGCTTCGGTATCGAACCAAAGGCCGCG
CTCGTATCGCATTCAAATTTCGGCTCAAAGGAATCGGCAAGCGCGGAAAAAATGCGCCAG
GCTGCGGCCATTCTCGCGGAAAAGGCTCCAGATCTTGAATCCGACGGTGAAATGCATGGC
GATGCCGCTCTTTCGCAGACGCTTCGTGACCGGGTCTTCCCAAGCTCGCGCCTCAAGGGC
GAAGCCAATCTTCTGGTATTCCCGAACCTCGATGCAGCAAACATCACACTTAATGTGGTC
AAGGCCGTCACGGATGCGCTGCATGTTGGCCCAATTCTTCTTGGAGCAACCCGTCCGGCC
CATATTCTGACGCCTTCCGTCACATCGCGCGGTGTCGTCAACATGACGGCGCTGGCCGTC
GTCGAAGCCTTGCAAAAGAACGCCAGCAATCGTCGGCAGAAGTAA
>genes_GCA_000245955.1_Bruc_abor_bv1_NI021_V1_genomic.fna_565
ATGACCAAGAAACCTTCCTCCCCTTCGACGCGCTCTGACTTCGACGAAGCGGCGCTGTTC
TTCCATCGCTATCCGAAACCGGGAAAGCTGGAAATTCAGGCGACGAAACCGCTCGGCAAT
CAGCGCGACCTGGCGCTTGCCTATTCGCCGGGCGTTGCAGCGCCCTGCCTCGCCATCCAT
GACGATCCCGCGACCGCAGCCGAATATACGGCACGCGGCAATCTGGTTGCCGTTGTGTCC
AATGGCACGGCCGTTCTGGGCCTCGGCAATATCGGCGCACTTGCCTCCAAGCCGGTGATG
GAAGGCAAGGCAGTTCTGTTCAAGAAATTTGCCGATATCGATGTTTTCGACATTGAAATC
GATGCGCATGAGATCAACCGGATTGTCGATGTGGTGTCCGCTCTGGAACCCACTTTCGGC
GGCATCAATCTGGAAGACATCAAGGCGCCGGAGTGCTTCGAGGTTGAGGAACAGCTCCGC
GAGCGGATGAATATTCCGGTCTTCCATGATGATCAGCATGGAACCGCGATCATCGTCGCC
TCTGCCGTGCTCAACGGTCTGGAGCTTGCCGGCAAGAAGATCGAGGAGGCGAAGATCGTC
ACCTCCGGTGCGGGTGCTGCCGCCCTTGCCTGCCTCAATCTGCTCGTCAATCTTGGCGCG
AAGCGTGAGAATATCTGGGTCTGCGATATCGAGGGCGTGGTCTATGACGGCCGCAACACG
CTTATGGACCGCTGGAAGGAAGTCTATGCGCAAAAGACCGACGCGCGCACGCTTGCCGAC
GTCATCGGCGGGGCAGACGTATTCCTCGGGCTTTCGGCTGCGGGCGTTCTCAAGCCCGAA
CTTTTGAAGCAGATGGCCGAAAAGCCGCTGATTATGGCGCTTGCCAATCCAAAGCCGGAA
ATCATGCCGGAGGAAGCGCGCGCCGCGCGCGCGGATGCCATGATCTGCACGGGCCGTTCG
GATTTTCCCAATCAGGTCAATAATGTTCTTTGCTTCCCCTATATTTTCCGCGGCGCGCTT
GACGTCGGCGCAACGGTCATCAACGAGGAAATGAAGCTTGCCGCAGTGCGCGCCATCGCT
TCGCTTGCCCGCGAAGAGCCTTCAGATGTCGCCGCCCGCGCCTATTCCGGCGATACGCCG
ACCTTCGGCCCGGATTATATCATTCCCTCGCCGTTCGATCAGCGCCTCATCCTGCGCATT
GCGCCTGCCGTCGCCAAGGCGGCGATGGAAACCGGCGTGGCGACGCGCCCGATCGAGGAT
ATGGAAGCCTATCTCGATCGGCTCAACCGGTTTGTCTTCCGCTCCGGCCTTATTATGAAG
CCGGTCTTCGCGGCTGCCCGCACGCAAGGTGCGCCCATGCGCGTGATCTATGCCGATGGG
GAAGATGAGCGCGTGCTGCGCGCAGCACAGGTGGTGATCGAGGAGCGCATCGCTGCACCG
ATACTCGTCGGGCGACCGCAGGTCGTGGAGACTCGCCTGCGCCGTTACGGCCTCAAAATC
CGCCCCGGCACCGATTTCGAGCTTATCAACCCCGAAGACGATCCGCGCTATCGCGACTAT
GTCGATCTTTATCTGTCCTATACGGGCCGTCAGGGCGTCACGCCGGAAGCTGCGCGCACA
ATCGTCCGCACCAACTCGACCGCCATTGCAGCCCTTGCCGTGATGCGCGACGAGGCCGAC
GCGATGATCTGCGGCCTTGAAGGCCGTTTTGAACGCCATCTGCGCGTCGTTCGCCAGATT
ATCGGCAAGGTGCCCGGCATCCGGGATTATTCAGCCCTGAGCCTGCTCATCTCGCAGCGC
GGCGCGTTGTTCCTCACCGATACCTATGTCAATGCCGAACCCGATGCGAACGAAATTGCC
GAAATGGCAGTTCTTGCCGCCCGCGAGATCAGCCGCTTCGGTATCGAACCAAAGGCCGCG
CTCGTATCGCATTCAAATTTCGGCTCAAAGGAATCGGCAAGCGCGGAAAAAATGCGCCAG
GCTGCGGCCATTCTCGCGGAAAAGGCTCCAGATCTTGAATCCGACGGTGAAATGCATGGC
GATGCCGCTCTTTCGCAGACGCTTCGTGACCGGGTCTTCCCAAGCTCGCGCCTCAAGGGC
GAAGCCAATCTTCTGGTATTCCCGAACCTCGATGCAGCAAACATCACACTTAATGTGGTC
AAGGCCGTCACGGATGCGCTGCATGTTGGCCCAATTCTTCTTGGAGCAACCCGTCCGGCC
CATATTCTGACGCCTTCCGTCACATCGCGCGGTGTCGTCAACATGACGGCGCTGGCCGTC
GTCGAAGCCTTGCAAAAGAACGCCAGCAATCGTCGGCAGAAGTAA
>genes_GCA_000245975.1_Bruc_abor_bv1_NI259_V1_genomic.fna_566
ATGACCAAGAAACCTTCCTCCCCTTCGACGCGCTCTGACTTCGACGAAGCGGCGCTGTTC
TTCCATCGCTATCCGAAACCGGGAAAGCTGGAAATTCAGGCGACGAAACCGCTCGGCAAT
CAGCGCGACCTGGCGCTTGCCTATTCGCCGGGCGTTGCAGCGCCCTGCCTCGCCATCCAT
GACGATCCCGCGACCGCAGCCGAATATACGGCACGCGGCAATCTGGTTGCCGTTGTGTCC
AATGGCACGGCCGTTCTGGGCCTCGGCAATATCGGCGCACTTGCCTCCAAGCCGGTGATG
GAAGGCAAGGCAGTTCTGTTCAAGAAATTTGCCGATATCGATGTTTTCGACATTGAAATC
GATGCGCATGAGATCAACCGGATTGTCGATGTGGTGTCCGCTCTGGAACCCACTTTCGGC
GGCATCAATCTGGAAGACATCAAGGCGCCGGAGTGCTTCGAGGTTGAGGAACAGCTCCGC
GAGCGGATGAATATTCCGGTCTTCCATGATGATCAGCATGGAACCGCGATCATCGTCGCC
TCTGCCGTGCTCAACGGTCTGGAGCTTGCCGGCAAGAAGATCGAGGAGGCGAAGATCGTC
ACCTCCGGTGCGGGTGCTGCCGCCCTTGCCTGCCTCAATCTGCTCGTCAATCTTGGCGCG
AAGCGTGAGAATATCTGGGTCTGCGATATCGAGGGCGTGGTCTATGACGGCCGCAACACG
CTTATGGACCGCTGGAAGGAAGTCTATGCGCAAAAGACCGACGCGCGCACGCTTGCCGAC
GTCATCGGCGGGGCAGACGTATTCCTCGGGCTTTCGGCTGCGGGCGTTCTCAAGCCCGAA
CTTTTGAAGCAGATGGCCGAAAAGCCGCTGATTATGGCGCTTGCCAATCCAAAGCCGGAA
ATCATGCCGGAGGAAGCGCGCGCCGCGCGCGCGGATGCCATGATCTGCACGGGCCGTTCG
GATTTTCCCAATCAGGTCAATAATGTTCTTTGCTTCCCCTATATTTTCCGCGGCGCGCTT
GACGTCGGCGCAACGGTCATCAACGAGGAAATGAAGCTTGCCGCAGTGCGCGCCATCGCT
TCGCTTGCCCGCGAAGAGCCTTCAGATGTCGCCGCCCGCGCCTATTCCGGCGATACGCCG
ACCTTCGGCCCGGATTATATCATTCCCTCGCCGTTCGATCAGCGCCTCATCCTGCGCATT
GCGCCTGCCGTCGCCAAGGCGGCGATGGAAACCGGCGTGGCGACGCGCCCGATCGAGGAT
ATGGAAGCCTATCTCGATCGGCTCAACCGGTTTGTCTTCCGCTCCGGCCTTATTATGAAG
CCGGTCTTCGCGGCTGCCCGCACGCAAGGTGCGCCCATGCGCGTGATCTATGCCGATGGG
GAAGATGAGCGCGTGCTGCGCGCAGCACAGGTGGTGATCGAGGAGCGCATCGCTGCACCG
ATACTCGTCGGGCGACCGCAGGTCGTGGAGACTCGCCTGCGCCGTTACGGCCTCAAAATC
CGCCCCGGCACCGATTTCGAGCTTATCAACCCCGAAGACGATCCGCGCTATCGCGACTAT
GTCGATCTTTATCTGTCCTATACGGGCCGTCAGGGCGTCACGCCGGAAGCTGCGCGCACA
ATCGTCCGCACCAACTCGACCGCCATTGCAGCCCTTGCCGTGATGCGCGACGAGGCCGAC
GCGATGATCTGCGGCCTTGAAGGCCGTTTTGAACGCCATCTGCGCGTCGTTCGCCAGATT
ATCGGCAAGGTGCCCGGCATCCGGGATTATTCAGCCCTGAGCCTGCTCATCTCGCAGCGC
GGCGCGTTGTTCCTCACCGATACCTATGTCAATGCCGAACCCGATGCGAACGAAATTGCC
GAAATGGCAGTTCTTGCCGCCCGCGAGATCAGCCGCTTCGGTATCGAACCAAAGGCCGCG
CTCGTATCGCATTCAAATTTCGGCTCAAAGGAATCGGCAAGCGCGGAAAAAATGCGCCAG
GCTGCGGCCATTCTCGCGGAAAAGGCTCCAGATCTTGAATCCGACGGTGAAATGCATGGC
GATGCCGCTCTTTCGCAGACGCTTCGTGACCGGGTCTTCCCAAGCTCGCGCCTCAAGGGC
GAAGCCAATCTTCTGGTATTCCCGAACCTCGATGCAGCAAACATCACACTTAATGTGGTC
AAGGCCGTCACGGATGCGCTGCATGTTGGCCCAATTCTTCTTGGAGCAACCCGTCCGGCC
CATATTCTGACGCCTTCCGTCACATCGCGCGGTGTCGTCAACATGACGGCGCTGGCCGTC
GTCGAATCCTTGCAAAAGAACGCCAGCAATCGTCGGCAGAAGTAA
>genes_GCA_000298635.1_V1.0_of_Brucella_abortus_bv.1_str_134_genomic.fna_44
ATGACCAAGAAACCTTCCTCCCCTTCGACGCGCTCTGACTTCGACGAAGCGGCGCTGTTC
TTCCATCGCTATCCGAAACCGGGAAAGCTGGAAATTCAGGCGACGAAACCGCTCGGCAAT
CAGCGCGACCTGGCGCTTGCCTATTCGCCGGGCGTTGCAGCGCCCTGCCTCGCCATCCAT
GACGATCCCGCGACCGCAGCCGAATATACGGCACGCGGCAATCTGGTTGCCGTTGTGTCC
AATGGCACGGCCGTTCTGGGCCTCGGCAATATCGGCGCACTTGCCTCCAAGCCGGTGATG
GAAGGCAAGGCAGTTCTGTTCAAGAAATTTGCCGATATCGATGTTTTCGACATTGAAATC
GATGCGCATGAGATCAACCGGATTGTCGATGTGGTGTCCGCTCTGGAACCCACTTTCGGC
GGCATCAATCTGGAAGACATCAAGGCGCCGGAGTGCTTCGAGGTTGAGGAACAGCTCCGC
GAGCGGATGAATATTCCGGTCTTCCATGATGATCAGCATGGAACCGCGATCATCGTCGCC
TCTGCCGTGCTCAACGGTCTGGAGCTTGCCGGCAAGAAGATCGAGGAGGCGAAGATCGTC
ACCTCCGGTGCGGGTGCTGCCGCCCTTGCCTGCCTCAATCTGCTCGTCAATCTTGGCGCG
AAGCGTGAGAATATCTGGGTCTGCGATATCGAGGGCGTGGTCTATGACGGCCGCAACACG
CTCATGGACCGCTGGAAGGAAGTCTATGCGCAAAAGACCGACGCGCGCACGCTTGCCGAC
GTCATCGGCGGGGCAGACGTATTCCTCGGGCTTTCGGCTGCGGGCGTTCTCAAGCCCGAA
CTTTTGAAGCAGATGGCCGAAAAGCCGCTGATTATGGCGCTTGCCAATCCAAAGCCGGAA
ATCATGCCGGAGGAAGCGCGCGCCGCGCGCGCGGATGCCATGATCTGCACGGGCCGTTCG
GATTTTCCCAATCAGGTCAATAATGTTCTTTGCTTCCCCTATATTTTCCGCGGCGCGCTT
GACGTCGGCGCAACGGTCATCAACGAGGAAATGAAGCTTGCCGCAGTGCGCGCCATCGCT
TCGCTTGCCCGCGAAGAGCCTTCAGATGTCGCCGCCCGCGCCTATTCCGGCGATACGCCG
ACCTTCGGCCCGGATTATATCATTCCCTCGCCGTTCGATCAGCGCCTCATCCTGCGCATT
GCGCCTGCCGTCGCCAAGGCGGCGATGGAAACCGGCGTGGCGACGCGCCCGATCGAGGAT
ATGGAAGCCTATCTCGATCGGCTCAACCGGTTTGTCTTCCGCTCCGGCCTTATTATGAAG
CCGGTCTTCGCGGCTGCCCGCACGCAAGGTGCGCCCATGCGCGTGATCTATGCCGATGGG
GAAGATGAGCGCGTGCTGCGCGCAGCACAGGTGGTGATCGAGGAGCGCATCGCTGCACCG
ATACTCGTCGGGCGACCGCAGGTCGTGGAGACTCGCCTGCGCCGTTACGGCCTCAAAATC
CGCCCCGGCACCGATTTCGAGCTTATCAACCCCGAAGACGATCCGCGCTATCGCGACTAT
GTCGATCTTTATCTGTCCTATACGGGCCGTCAGGGCGTCACGCCGGAAGCTGCGCGCACA
ATCGTCCGCACCAACTCGACCGCCATTGCAGCCCTTGCCGTGATGCGCGACGAGGCCGAC
GCGATGATCTGCGGCCTTGAAGGCCGTTTTGAACGCCATCTGCGCGTCGTTCGCCAGATT
ATCGGCAAGGTGCCCGGCATCCGGGATTATTCAGCCCTGAGCCTGCTCATCTCGCAGCGC
GGCGCGTTGTTCCTCACCGATACCTATGTCAATGCCGAACCCGATGCGAACGAAATTGCC
GAAATGGCAGTTCTTGCCGCCCGCGAGATCAGCCGCTTCGGTATCGAACCAAAGGCCGCG
CTCGTATCGCATTCAAATTTCGGCTCAAAGGAATCGGCAAGCGCGGAAAAAATGCGCCAG
GCTGCGGCCATTCTCGCGGAAAAGGCTCCAGATCTTGAATCCGACGGTGAAATGCATGGC
GATGCCGCTCTTTCGCAGACGCTTCGTGACCGGGTCTTCCCAAGCTCGCGCCTCAAGGGC
GAAGCCAATCTTCTGGTATTCCCGAACCTCGATGCAGCAAACATCACACTTAATGTGGTC
AAGGCCGTCACGGATGCGCTGCATGTTGGCCCAATTCTTCTTGGAGCAACCCGTCCGGCC
CATATTCTGACGCCTTCCGTCACATCGCGCGGTGTCGTCAACATGACGGCGCTGGCCGTC
GTCGAAGCCTTGCAAAAGAACGCCAGCAATCGTCGGCAGAAGTAA
>genes_GCA_000413495.1_Bruc_abor_biovar_1_76-1413_V1_genomic.fna_981
ATGACCAAGAAACCTTCCTCCCCTTCGACGCGCTCTGACTTCGACGAAGCGGCGCTGTTC
TTCCATCGCTATCCGAAACCGGGAAAGCTGGAAATTCAGGCGACGAAACCGCTCGGCAAT
CAGCGCGACCTGGCGCTTGCCTATTCGCCGGGCGTTGCAGCGCCCTGCCTCGCCATCCAT
GACGATCCCGCGACCGCAGCCGAATATACGGCACGCGGCAATCTGGTTGCCGTTGTGTCC
AATGGCACGGCCGTTCTGGGCCTCGGCAATATCGGCGCACTTGCCTCCAAGCCGGTGATG
GAAGGCAAGGCAGTTCTGTTCAAGAAATTTGCCGATATCGATGTTTTCGACATTGAAATC
GATGCGCATGAGATCAACCGGATTGTCGATGTGGTGTCCGCTCTGGAACCCACTTTCGGC
GGCATCAATCTGGAAGACATCAAGGCGCCGGAGTGCTTCGAGGTTGAGGAACAGCTCCGC
GAGCGGATGAATATTCCGGTCTTCCATGATGATCAGCATGGAACCGCGATCATCGTCGCC
TCTGCCGTGCTCAACGGTCTGGAGCTTGCCGGCAAGAAGATCGAGGAGGCGAAGATCGTC
ACCTCCGGTGCGGGTGCTGCCGCCCTTGCCTGCCTCAATCTGCTCGTCAATCTTGGCGCG
AAGCGTGAGAATATCTGGGTCTGCGATATCGAGGGCGTGGTCTATGACGGCCGCAACACG
CTTATGGACCGCTGGAAGGAAGTCTATGCGCAAAAGACCGACGCGCGCACGCTTGCCGAC
GTCATCGGCGGGGCAGACGTATTCCTCGGGCTTTCGGCTGCGGGCGTTCTCAAGCCCGAA
CTTTTGAAGCAGATGGCCGAAAAGCCGCTGATTATGGCGCTTGCCAATCCAAAGCCGGAA
ATCATGCCGGAGGAAGCGCGCGCCGCGCGCGCGGATGCCATGATCTGCACGGGCCGTTCG
GATTTTCCCAATCAGGTCAATAATGTTCTTTGCTTCCCCTATATTTTCCGCGGCGCGCTT
GACGTCGGCGCAACGGTCATCAACGAGGAAATGAAGCTTGCCGCAGTGCGCGCCATCGCT
TCGCTTGCCCGCGAAGAGCCTTCAGATGTCGCCGCCCGCGCCTATTCCGGCGATACGCCG
ACCTTCGGCCCGGATTATATCATTCCCTCGCCGTTCGATCAGCGCCTCATCCTGCGCATT
GCGCCTGCCGTCGCCAAGGCGGCGATGGAAACCGGCGTGGCGACGCGCCCGATCGAGGAT
ATGGAAGCCTATCTCGATCGGCTCAACCGGTTTGTCTTCCGCTCCGGCCTTATTATGAAG
CCGGTCTTCGCGGCTGCCCGCACGCAAGGTGCGCCCATGCGCGTGATCTATGCCGATGGG
GAAGATGAGCGCGTGCTGCGCGCAGCACAGGTGGTGATCGAGGAGCGCATCGCTGCACCG
ATACTCGTCGGGCGACCGCAGGTCGTGGAGACTCGCCTGCGCCGTTACGGCCTCAAAATC
CGCCCCGGCACCGATTTCGAGCTTATCAACCCCGAAGACGATCCGCGCTATCGCGACTAT
GTCGATCTTTATCTGTCCTATACGGGCCGTCAGGGCGTCACGCCGGAAGCTGCGCGCACA
ATCGTCCGCACCAACTCGACCGCCATTGCAGCCCTTGCCGTGATGCGCGACGAGGCCGAC
GCGATGATCTGCGGCCTTGAAGGCCGTTTTGAACGCCATCTGCGCGTCGTTCGCCAGATT
ATCGGCAAGGTGCCCGGCATCCGGGATTATTCAGCCCTGAGCCTGCTCATCTCGCAGCGC
GGCGCGTTGTTCCTCACCGATACCTATGTCAATGCCGAACCCGATGCGAACGAAATTGCC
GAAATGGCAGTTCTTGCCGCCCGCGAGATCAGCCGCTTCGGTATCGAACCAAAGGCCGCG
CTCGTATCGCATTCAAATTTCGGCTCAAAGGAATCGGCAAGCGCGGAAAAAATGCGCCAG
GCTGCGGCCATTCTCGCGGAAAAGGCTCCAGATCTTGAATCCGACGGTGAAATGCATGGC
GATGCCGCTCTTTCGCAGACGCTTCGTGACCGGGTCTTCCCAAGCTCGCGCCTCAAGGGC
GAAGCCAATCTTCTGGTATTCCCGAACCTCGATGCAGCAAACATCACACTTAATGTGGTC
AAGGCCGTCACGGATGCGCTGCATGTTGGCCCAATTCTTCTTGGAGCAACCCGTCCGGCC
CATATTCTGACGCCTTCCGTCACATCGCGCGGTGTCGTCAACATGACGGCGCTGGCCGTC
GTCGAAGCCTTGCAAAAGAACGCCAGCAATCGTCGGCAGAAGTAA
>genes_GCA_000413535.1_Bruc_abor_biovar_4_68-3396P_V1_genomic.fna_1084
ATGACCAAGAAACCTTCCTCCCCTTCGACGCGCTCTGACTTCGACGAAGCGGCGCTGTTC
TTCCATCGCTATCCGAAACCGGGAAAGCTGGAAATTCAGGCGACGAAACCGCTCGGCAAT
CAGCGCGACCTGGCGCTTGCCTATTCGCCGGGCGTTGCAGCGCCCTGCCTCGCCATCCAT
GACGATCCCGCGACCGCAGCCGAATATACGGCACGCGGCAATCTGGTTGCCGTTGTGTCC
AATGGCACGGCCGTTCTGGGCCTCGGCAATATCGGCGCACTTGCCTCCAAGCCGGTGATG
GAAGGCAAGGCAGTTCTGTTCAAGAAATTTGCCGATATCGATGTTTTCGACATTGAAATC
GATGCGCATGAGATCAACCGGATTGTCGATGTGGTGTCCGCTCTGGAACCCACTTTCGGC
GGCATCAATCTGGAAGACATCAAGGCGCCGGAGTGCTTCGAGGTTGAGGAACAGCTCCGC
GAGCGGATGAATATTCCGGTCTTCCATGATGATCAGCATGGAACCGCGATCATCGTCGCC
TCTGCCGTGCTCAACGGTCTGGAGCTTGCCGGCAAGAAGATCGAGGAGGCGAAGATCGTC
ACCTCCGGTGCGGGTGCTGCCGCCCTTGCCTGCCTCAATCTGCTCGTCAATCTTGGCGCG
AAGCGTGAGAATATCTGGGTCTGCGATATCGAGGGCGTGGTCTATGACGGCCGCAACACG
CTCATGGACCGCTGGAAGGAAGTCTATGCGCAAAAGACCGACGCGCGCACGCTTGCCGAC
GTCATCGGCGGGGCAGACGTATTCCTCGGGCTTTCGGCTGCGGGCGTTCTCAAGCCCGAA
CTTTTGAAGCAGATGGCCGAAAAGCCGCTGATTATGGCGCTTGCCAATCCAAAGCCGGAA
ATCATGCCGGAGGAAGCGCGCGCCGCGCGCGCGGATGCCATGATCTGCACGGGCCGTTCG
GATTTTCCCAATCAGGTCAATAATGTTCTTTGCTTCCCCTATATTTTCCGCGGCGCGCTT
GACGTCGGCGCAACGGTCATCAACGAGGAAATGAAGCTTGCCGCAGTGCGCGCCATCGCT
TCGCTTGCCCGCGAAGAGCCTTCAGATGTCGCCGCCCGCGCCTATTCCGGCGATACGCCG
ACCTTCGGCCCGGATTATATCATTCCCTCGCCGTTCGATCAGCGCCTCATCCTGCGCATT
GCGCCTGCCGTCGCCAAGGCGGCGATGGAAACCGGCGTGGCGACGCGCCCGATCGAGGAT
ATGGAAGCCTATCTCGATCGGCTCAACCGGTTTGTCTTCCGCTCCGGCCTTATTATGAAG
CCGGTCTTCGCGGCTGCCCGCACGCAAGGTGCGCCCATGCGCGTGATCTATGCCGATGGG
GAAGATGAGCGCGTGCTGCGCGCAGCACAGGTGGTGATCGAGGAGCGCATCGCTGCACCG
ATACTCGTCGGGCGACCGCAGGTCGTGGAGACTCGCCTGCGCCGTTACGGCCTCAAAATC
CGCCCCGGCACCGATTTCGAGCTTATCAACCCCGAAGACGATCCGCGCTATCGCGACTAT
GTCGATCTTTATCTGTCCTATACGGGCCGTCAGGGCGTCACGCCGGAAGCTGCGCGCACA
ATCGTCCGCACCAACTCGACCGCCATTGCAGCCCTTGCCGTGATGCGCGACGAGGCCGAC
GCGATGATCTGCGGCCTTGAAGGCCGTTTTGAACGCCATCTGCGCGTCGTTCGCCAGATT
ATCGGCAAGGTGCCCGGCATCCGGGATTATTCAGCCCTGAGCCTGCTCATCTCGCAGCGC
GGCGCGTTGTTCCTCACCGATACCTATGTCAATGCCGAACCCGATGCGAACGAAATTGCC
GAAATGGCAGTTCTTGCCGCCCGCGAGATCAGCCGCTTCGGTATCGAACCAAAGGCCGCG
CTCGTATCGCATTCAAATTTCGGCTCAAAGGAATCGGCAAGCGCGGAAAAAATGCGCCAG
GCTGCGGCCATTCTCGCGGAAAAGGCTCCAGATCTTGAATCCGACGGTGAAATGCATGGC
GATGCCGCTCTTTCGCAGACGCTTCGTGACCGGGTCTTCCCAAGCTCGCGCCTCAAGGGC
GAAGCCAATCTTCTGGTATTCCCGAACCTCGATGCAGCAAACATCACACTTAATGTGGTC
AAGGCCGTCACGGATGCGCTGCATGTTGGCCCAATTCTTCTTGGAGCAACCCGTCCGGCC
CATATTCTGACGCCTTCCGTCACATCGCGCGGTGTCGTCAACATGACGGCGCTGGCCGTC
GTCGAAGCCTTGCAAAAGAACGCCAGCAATCGTCGGCAGAAGTAA
>genes_GCA_000413555.1_Bruc_abor_biovar_2_82-3893_V1_genomic.fna_984
ATGACCAAGAAACCTTCCTCCCCTTCGACGCGCTCTGACTTCGACGAAGCGGCGCTGTTC
TTCCATCGCTATCCGAAACCGGGAAAGCTGGAAATTCAGGCGACGAAACCGCTCGGCAAT
CAGCGCGACCTGGCGCTTGCCTATTCGCCGGGCGTTGCAGCGCCCTGCCTCGCCATCCAT
GACGATCCCGCGACCGCAGCCGAATATACGGCACGCGGCAATCTGGTTGCCGTTGTGTCC
AATGGCACGGCCGTTCTGGGCCTCGGCAATATCGGCGCACTTGCCTCCAAGCCGGTGATG
GAAGGCAAGGCAGTTCTGTTCAAGAAATTTGCCGATATCGATGTTTTCGACATTGAAATC
GATGCGCATGAGATCAACCGGATTGTCGATGTGGTGTCCGCTCTGGAACCCACTTTCGGC
GGCATCAATCTGGAAGACATCAAGGCGCCGGAGTGCTTCGAGGTTGAGGAACAGCTCCGC
GAGCGGATGAATATTCCGGTCTTCCATGATGATCAGCATGGAACCGCGATCATCGTCGCC
TCTGCCGTGCTCAACGGTCTGGAGCTTGCCGGCAAGAAGATCGAGGAGGCGAAGATCGTC
ACCTCCGGTGCGGGTGCTGCCGCCCTTGCCTGCCTCAATCTGCTCGTCAATCTTGGCGCG
AAGCGTGAGAATATCTGGGTCTGCGATATCGAGGGCGTGGTCTATGACGGCCGCAACACG
CTCATGGACCGCTGGAAGGAAGTCTATGCGCAAAAGACCGACGCGCGCACGCTTGCCGAC
GTCATCGGCGGGGCAGACGTATTCCTCGGGCTTTCGGCTGCGGGCGTTCTCAAGCCCGAA
CTTTTGAAGCAGATGGCCGAAAAGCCGCTGATTATGGCGCTTGCCAATCCAAAGCCGGAA
ATCATGCCGGAGGAAGCGCGCGCCGCGCGCGCGGATGCCATGATCTGCACGGGCCGTTCG
GATTTTCCCAATCAGGTCAATAATGTTCTTTGCTTCCCCTATATTTTCCGCGGCGCGCTT
GACGTCGGCGCAACGGTCATCAACGAGGAAATGAAGCTTGCCGCAGTGCGCGCCATCGCT
TCGCTTGCCCGCGAAGAGCCTTCAGATGTCGCCGCCCGCGCCTATTCCGGCGATACGCCG
ACCTTCGGCCCGGATTATATCATTCCCTCGCCGTTCGATCAGCGCCTCATCCTGCGCATT
GCGCCTGCCGTCGCCAAGGCGGCGATGGAAACCGGCGTGGCGACGCGCCCGATCGAGGAT
ATGGAAGCCTATCTCGATCGGCTCAACCGGTTTGTCTTCCGCTCCGGCCTTATTATGAAG
CCGGTCTTCGCGGCTGCCCGCACGCAAGGTGCGCCCATGCGCGTGATCTATGCCGATGGG
GAAGATGAGCGCGTGCTGCGCGCAGCACAGGTGGTGATCGAGGAGCGCATCGCTGCACCG
ATACTCGTCGGGCGACCGCAGGTCGTGGAGACTCGCCTGCGCCGTTACGGCCTCAAAATC
CGCCCCGGCACCGATTTCGAGCTTATCAACCCCGAAGACGATCCGCGCTATCGCGACTAT
GTCGATCTTTATCTGTCCTATACGGGCCGTCAGGGCGTCACGCCGGAAGCTGCGCGCACA
ATCGTCCGCACCAACTCGACCGCCATTGCAGCCCTTGCCGTGATGCGCGACGAGGCCGAC
GCGATGATCTGCGGCCTTGAAGGCCGTTTTGAACGCCATCTGCGCGTCGTTCGCCAGATT
ATCGGCAAGGTGCCCGGCATCCGGGATTATTCAGCCCTGAGCCTGCTCATCTCGCAGCGC
GGCGCGTTGTTCCTCACCGATACCTATGTCAATGCCGAACCCGATGCGAACGAAATTGCC
GAAATGGCAGTTCTTGCCGCCCGCGAGATCAGCCGCTTCGGTATCGAACCAAAGGCCGCG
CTCGTATCGCATTCAAATTTCGGCTCAAAGGAATCGGCAAGCGCGGAAAAAATGCGCCAG
GCTGCGGCCATTCTCGCGGAAAAGGCTCCAGATCTTGAATCCGACGGTGAAATGCATGGC
GATGCCGCTCTTTCGCAGACGCTTCGTGACCGGGTCTTCCCAAGCTCGCGCCTCAAGGGC
GAAGCCAATCTTCTGGTATTCCCGAACCTCGATGCAGCAAACATCACACTTAATGTGGTC
AAGGCCGTCACGGATGCGCTGCATGTTGGCCCAATTCTTCTTGGAGCAACCCGTCCGGCC
CATATTCTGACGCCTTCCGTCACATCGCGCGGTGTCGTCAACATGACGGCGCTGGCCGTC
GTCGAAGCCTTGCAAAAGAACGCCAGCAATCGTCGGCAGAAGTAA
>genes_GCA_000413575.1_Bruc_abor_biovar_1_84-0928_V1_genomic.fna_982
ATGACCAAGAAACCTTCCTCCCCTTCGACGCGCTCTGACTTCGACGAAGCGGCGCTGTTC
TTCCATCGCTATCCGAAACCGGGAAAGCTGGAAATTCAGGCGACGAAACCGCTCGGCAAT
CAGCGCGACCTGGCGCTTGCCTATTCGCCGGGCGTTGCAGCGCCCTGCCTCGCCATCCAT
GACGATCCCGCGACCGCAGCCGAATATACGGCACGCGGCAATCTGGTTGCCGTTGTGTCC
AATGGCACGGCCGTTCTGGGCCTCGGCAATATCGGCGCACTTGCCTCCAAGCCGGTGATG
GAAGGCAAGGCAGTTCTGTTCAAGAAATTTGCCGATATCGATGTTTTCGACATTGAAATC
GATGCGCATGAGATCAACCGGATTGTCGATGTGGTGTCCGCTCTGGAACCCACTTTCGGC
GGCATCAATCTGGAAGACATCAAGGCGCCGGAGTGCTTCGAGGTTGAGGAACAGCTCCGC
GAGCGGATGAATATTCCGGTCTTCCATGATGATCAGCATGGAACCGCGATCATCGTCGCC
TCTGCCGTGCTCAACGGTCTGGAGCTTGCCGGCAAGAAGATCGAGGAGGCGAAGATCGTC
ACCTCCGGTGCGGGTGCTGCCGCCCTTGCCTGCCTCAATCTGCTCGTCAATCTTGGCGCG
AAGCGTGAGAATATCTGGGTCTGCGATATCGAGGGCGTGGTCTATGACGGCCGCAACACG
CTTATGGACCGCTGGAAGGAAGTCTATGCGCAAAAGACCGACGCGCGCACGCTTGCCGAC
GTCATCGGCGGGGCAGACGTATTCCTCGGGCTTTCGGCTGCGGGCGTTCTCAAGCCCGAA
CTTTTGAAGCAGATGGCCGAAAAGCCGCTGATTATGGCGCTTGCCAATCCAAAGCCGGAA
ATCATGCCGGAGGAAGCGCGCGCCGCGCGCGCGGATGCCATGATCTGCACGGGCCGTTCG
GATTTTCCCAATCAGGTCAATAATGTTCTTTGCTTCCCCTATATTTTCCGCGGCGCGCTT
GACGTCGGCGCAACGGTCATCAACGAGGAAATGAAGCTTGCCGCAGTGCGCGCCATCGCT
TCGCTTGCCCGCGAAGAGCCTTCAGATGTCGCCGCCCGCGCCTATTCCGGCGATACGCCG
ACCTTCGGCCCGGATTATATCATTCCCTCGCCGTTCGATCAGCGCCTCATCCTGCGCATT
GCGCCTGCCGTCGCCAAGGCGGCGATGGAAACCGGCGTGGCGACGCGCCCGATCGAGGAT
ATGGAAGCCTATCTCGATCGGCTCAACCGGTTTGTCTTCCGCTCCGGCCTTATTATGAAG
CCGGTCTTCGCGGCTGCCCGCACGCAAGGTGCGCCCATGCGCGTGATCTATGCCGATGGG
GAAGATGAGCGCGTGCTGCGCGCAGCACAGGTGGTGATCGAGGAGCGCATCGCTGCACCG
ATACTCGTCGGGCGACCGCAGGTCGTGGAGACTCGCCTGCGCCGTTACGGCCTCAAAATC
CGCCCCGGCACCGATTTCGAGCTTATCAACCCCGAAGACGATCCGCGCTATCGCGACTAT
GTCGATCTTTATCTGTCCTATACGGGCCGTCAGGGCGTCACGCCGGAAGCTGCGCGCACA
ATCGTCCGCACCAACTCGACCGCCATTGCAGCCCTTGCCGTGATGCGCGACGAGGCCGAC
GCGATGATCTGCGGCCTTGAAGGCCGTTTTGAACGCCATCTGCGCGTCGTTCGCCAGATT
ATCGGCAAGGTGCCCGGCATCCGGGATTATTCAGCCCTGAGCCTGCTCATCTCGCAGCGC
GGCGCGTTGTTCCTCACCGATACCTATGTCAATGCCGAACCCGATGCGAACGAAATTGCC
GAAATGGCAGTTCTTGCCGCCCGCGAGATCAGCCGCTTCGGTATCGAACCAAAGGCCGCG
CTCGTATCGCATTCAAATTTCGGCTCAAAGGAATCGGCAAGCGCGGAAAAAATGCGCCAG
GCTGCGGCCATTCTCGCGGAAAAGGCTCCAGATCTTGAATCCGACGGTGAAATGCATGGC
GATGCCGCTCTTTCGCAGACGCTTCGTGACCGGGTCTTCCCAAGCTCGCGCCTCAAGGGC
GAAGCCAATCTTCTGGTATTCCCGAACCTCGATGCAGCAAACATCACACTTAATGTGGTC
AAGGCCGTCACGGATGCGCTGCATGTTGGCCCAATTCTTCTTGGAGCAACCCGTCCGGCC
CATATTCTGACGCCTTCCGTCACATCGCGCGGTGTCGTCAACATGACGGCGCTGGCCGTC
GTCGAAGCCTTGCAAAAGAACGCCAGCAATCGTCGGCAGAAGTAA
>genes_GCA_000413655.1_Bruc_abor_biovar_1_90-0742_V1_genomic.fna_977
ATGACCAAGAAACCTTCCTCCCCTTCGACGCGCTCTGACTTCGACGAAGCGGCGCTGTTC
TTCCATCGCTATCCGAAACCGGGAAAGCTGGAAATTCAGGCGACGAAACCGCTCGGCAAT
CAGCGCGACCTGGCGCTTGCCTATTCGCCGGGCGTTGCAGCGCCCTGCCTCGCCATCCAT
GACGATCCCGCGACCGCAGCCGAATATACGGCACGCGGCAATCTGGTTGCCGTTGTGTCC
AATGGCACGGCCGTTCTGGGCCTCGGCAATATCGGCGCACTTGCCTCCAAGCCGGTGATG
GAAGGCAAGGCAGTTCTGTTCAAGAAATTTGCCGATATCGATGTTTTCGACATTGAAATC
GATGCGCATGAGATCAACCGGATTGTCGATGTGGTGTCCGCTCTGGAACCCACTTTCGGC
GGCATCAATCTGGAAGACATCAAGGCGCCGGAGTGCTTCGAGGTTGAGGAACAGCTCCGC
GAGCGGATGAATATTCCGGTCTTCCATGATGATCAGCATGGAACCGCGATCATCGTCGCC
TCTGCCGTGCTCAACGGTCTGGAGCTTGCCGGCAAGAAGATCGAGGAGGCGAAGATCGTC
ACCTCCGGTGCGGGTGCTGCCGCCCTTGCCTGCCTCAATCTGCTCGTCAATCTTGGCGCG
AAGCGTGAGAATATCTGGGTCTGCGATATCGAGGGCGTGGTCTATGACGGCCGCAACACG
CTTATGGACCGCTGGAAGGAAGTCTATGCGCAAAAGACCGACGCGCGCACGCTTGCCGAC
GTCATCGGCGGGGCAGACGTATTCCTCGGGCTTTCGGCTGCGGGCGTTCTCAAGCCCGAA
CTTTTGAAGCAGATGGCCGAAAAGCCGCTGATTATGGCGCTTGCCAATCCAAAGCCGGAA
ATCATGCCGGAGGAAGCGCGCGCCGCGCGCGCGGATGCCATGATCTGCACGGGCCGTTCG
GATTTTCCCAATCAGGTCAATAATGTTCTTTGCTTCCCCTATATTTTCCGCGGCGCGCTT
GACGTCGGCGCAACGGTCATCAACGAGGAAATGAAGCTTGCCGCAGTGCGCGCCATCGCT
TCGCTTGCCCGCGAAGAGCCTTCAGATGTCGCCGCCCGCGCCTATTCCGGCGATACGCCG
ACCTTCGGCCCGGATTATATCATTCCCTCGCCGTTCGATCAGCGCCTCATCCTGCGCATT
GCGCCTGCCGTCGCCAAGGCGGCGATGGAAACCGGCGTGGCGACGCGCCCGATCGAGGAT
ATGGAAGCCTATCTCGATCGGCTCAACCGGTTTGTCTTCCGCTCCGGCCTTATTATGAAG
CCGGTCTTCGCGGCTGCCCGCACGCAAGGTGCGCCCATGCGCGTGATCTATGCCGATGGG
GAAGATGAGCGCGTGCTGCGCGCAGCACAGGTGGTGATCGAGGAGCGCATCGCTGCACCG
ATACTCGTCGGGCGACCGCAGGTCGTGGAGACTCGCCTGCGCCGTTACGGCCTCAAAATC
CGCCCCGGCACCGATTTCGAGCTTATCAACCCCGAAGACGATCCGCGCTATCGCGACTAT
GTCGATCTTTATCTGTCCTATACGGGCCGTCAGGGCGTCACGCCGGAAGCTGCGCGCACA
ATCGTCCGCACCAACTCGACCGCCATTGCAGCCCTTGCCGTGATGCGCGACGAGGCCGAC
GCGATGATCTGCGGCCTTGAAGGCCGTTTTGAACGCCATCTGCGCGTCGTTCGCCAGATT
ATCGGCAAGGTGCCCGGCATCCGGGATTATTCAGCCCTGAGCCTGCTCATCTCGCAGCGC
GGCGCGTTGTTCCTCACCGATACCTATGTCAATGCCGAACCCGATGCGAACGAAATTGCC
GAAATGGCAGTTCTTGCCGCCCGCGAGATCAGCCGCTTCGGTATCGAACCAAAGGCCGCG
CTCGTATCGCATTCAAATTTCGGCTCAAAGGAATCGGCAAGCGCGGAAAAAATGCGCCAG
GCTGCGGCCATTCTCGCGGAAAAGGCTCCAGATCTTGAATCCGACGGTGAAATGCATGGC
GATGCCGCTCTTTCGCAGACGCTTCGTGACCGGGTCTTCCCAAGCTCGCGCCTCAAGGGC
GAAGCCAATCTTCTGGTATTCCCGAACCTCGATGCAGCAAACATCACACTTAATGTGGTC
AAGGCCGTCACGGATGCGCTGCATGTTGGCCCAATTCTTCTTGGAGCAACCCGTCCGGCC
CATATTCTGACGCCTTCCGTCACATCGCGCGGTGTCGTCAACATGACGGCGCTGGCCGTC
GTCGAAGCCTTGCAAAAGAACGCCAGCAATCGTCGGCAGAAGTAA
>genes_GCA_000413675.1_Bruc_abor_biovar_4_90-0775_V1_genomic.fna_1127
ATGACCAAGAAACCTTCCTCCCCTTCGACGCGCTCTGACTTCGACGAAGCGGCGCTGTTC
TTCCATCGCTATCCGAAACCGGGAAAGCTGGAAATTCAGGCGACGAAACCGCTCGGCAAT
CAGCGCGACCTGGCGCTTGCCTATTCGCCGGGCGTTGCAGCGCCCTGCCTCGCCATCCAT
GACGATCCCGCGACCGCAGCCGAATATACGGCACGCGGCAATCTGGTTGCCGTTGTGTCC
AATGGCACGGCCGTTCTGGGCCTCGGCAATATCGGCGCACTTGCCTCCAAGCCGGTGATG
GAAGGCAAGGCAGTTCTGTTCAAGAAATTTGCCGATATCGATGTTTTCGACATTGAAATC
GATGCGCATGAGATCAACCGGATTGTCGATGTGGTGTCCGCTCTGGAACCCACTTTCGGC
GGCATCAATCTGGAAGACATCAAGGCGCCGGAGTGCTTCGAGGTTGAGGAACAGCTCCGC
GAGCGGATGAATATTCCGGTCTTCCATGATGATCAGCATGGAACCGCGATCATCGTCGCC
TCTGCCGTGCTCAACGGTCTGGAGCTTGCCGGCAAGAAGATCGAGGAGGCGAAGATCGTC
ACCTCCGGTGCGGGTGCTGCCGCCCTTGCCTGCCTCAATCTGCTCGTCAATCTTGGCGCG
AAGCGTGAGAATATCTGGGTCTGCGATATCGAGGGCGTGGTCTATGACGGCCGCAACACG
CTCATGGACCGCTGGAAGGAAGTCTATGCGCAAAAGACCGACGCGCGCACGCTTGCCGAC
GTCATCGGCGGGGCAGACGTATTCCTCGGGCTTTCGGCTGCGGGCGTTCTCAAGCCCGAA
CTTTTGAAGCAGATGGCCGAAAAGCCGCTGATTATGGCGCTTGCCAATCCAAAGCCGGAA
ATCATGCCGGAGGAAGCGCGCGCCGCGCGCGCGGATGCCATGATCTGCACGGGCCGTTCG
GATTTTCCCAATCAGGTCAATAATGTTCTTTGCTTCCCCTATATTTTCCGCGGCGCGCTT
GACGTCGGCGCAACGGTCATCAACGAGGAAATGAAGCTTGCCGCAGTGCGCGCCATCGCT
TCGCTTGCCCGCGAAGAGCCTTCAGATGTCGCCGCCCGCGCCTATTCCGGCGATACGCCG
ACCTTCGGCCCGGATTATATCATTCCCTCGCCGTTCGATCAGCGCCTCATCCTGCGCATT
GCGCCTGCCGTCGCCAAGGCGGCGATGGAAACCGGCGTGGCGACGCGCCCGATCGAGGAT
ATGGAAGCCTATCTCGATCGGCTCAACCGGTTTGTCTTCCGCTCCGGCCTTATTATGAAG
CCGGTCTTCGCGGCTGCCCGCACGCAAGGTGCGCCCATGCGCGTGATCTATGCCGATGGG
GAAGATGAGCGCGTGCTGCGCGCAGCACAGGTGGTGATCGAGGAGCGCATCGCTGCACCG
ATACTCGTCGGGCGACCGCAGGTCGTGGAGACTCGCCTGCGCCGTTACGGCCTCAAAATC
CGCCCCGGCACCGATTTCGAGCTTATCAACCCCGAAGACGATCCGCGCTATCGCGACTAT
GTCGATCTTTATCTGTCCTATACGGGCCGTCAGGGCGTCACGCCGGAAGCTGCGCGCACA
ATCGTCCGCACCAACTCGACCGCCATTGCAGCCCTTGCCGTGATGCGCGACGAGGCCGAC
GCGATGATCTGCGGCCTTGAAGGCCGTTTTGAACGCCATCTGCGCGTCGTTCGCCAGATT
ATCGGCAAGGTGCCCGGCATCCGGGATTATTCAGCCCTGAGCCTGCTCATCTCGCAGCGC
GGCGCGTTGTTCCTCACCGATACCTATGTCAATGCCGAACCCGATGCGAACGAAATTGCC
GAAATGGCAGTTCTTGCCGCCCGCGAGATCAGCCGCTTCGGTATCGAACCAAAGGCCGCG
CTCGTATCGCATTCAAATTTCGGCTCAAAGGAATCGGCAAGCGCGGAAAAAATGCGCCAG
GCTGCGGCCATTCTCGCGGAAAAGGCTCCAGATCTTGAATCCGACGGTGAAATGCATGGC
GATGCCGCTCTTTCGCAGACGCTTCGTGACCGGGTCTTCCCAAGCTCGCGCCTCAAGGGC
GAAGCCAATCTTCTGGTATTCCCGAACCTCGATGCAGCAAACATCACACTTAATGTGGTC
AAGGCCGTCACGGATGCGCTGCATGTTGGCCCAATTCTTCTTGGAGCAACCCGTCCGGCC
CATATTCTGACGCCTTCCGTCACATCGCGCGGTGTCGTCAACATGACGGCGCTGGCCGTC
GTCGAAGCCTTGCAAAAGAACGCCAGCAATCGTCGGCAGAAGTAA
>genes_GCA_000413695.1_Bruc_abor_biovar_2_90-0737_V1_genomic.fna_983
ATGACCAAGAAACCTTCCTCCCCTTCGACGCGCTCTGACTTCGACGAAGCGGCGCTGTTC
TTCCATCGCTATCCGAAACCGGGAAAGCTGGAAATTCAGGCGACGAAACCGCTCGGCAAT
CAGCGCGACCTGGCGCTTGCCTATTCGCCGGGCGTTGCAGCGCCCTGCCTCGCCATCCAT
GACGATCCCGCGACCGCAGCCGAATATACGGCACGCGGCAATCTGGTTGCCGTTGTGTCC
AATGGCACGGCCGTTCTGGGCCTCGGCAATATCGGCGCACTTGCCTCCAAGCCGGTGATG
GAAGGCAAGGCAGTTCTGTTCAAGAAATTTGCCGATATCGATGTTTTCGACATTGAAATC
GATGCGCATGAGATCAACCGGATTGTCGATGTGGTGTCCGCTCTGGAACCCACTTTCGGC
GGCATCAATCTGGAAGACATCAAGGCGCCGGAGTGCTTCGAGGTTGAGGAACAGCTCCGC
GAGCGGATGAATATTCCGGTCTTCCATGATGATCAGCATGGAACCGCGATCATCGTCGCC
TCTGCCGTGCTCAACGGTCTGGAGCTTGCCGGCAAGAAGATCGAGGAGGCGAAGATCGTC
ACCTCCGGTGCGGGTGCTGCCGCCCTTGCCTGCCTCAATCTGCTCGTCAATCTTGGCGCG
AAGCGTGAGAATATCTGGGTCTGCGATATCGAGGGCGTGGTCTATGACGGCCGCAACACG
CTTATGGACCGCTGGAAGGAAGTCTATGCGCAAAAGACCGACGCGCGCACGCTTGCCGAC
GTCATCGGCGGGGCAGACGTATTCCTCGGGCTTTCGGCTGCGGGCGTTCTCAAGCCCGAA
CTTTTGAAGCAGATGGCCGAAAAGCCGCTGATTATGGCGCTTGCCAATCCAAAGCCGGAA
ATCATGCCGGAGGAAGCGCGCGCCGCGCGCGCGGATGCCATGATCTGCACGGGCCGTTCG
GATTTTCCCAATCAGGTCAATAATGTTCTTTGCTTCCCCTATATTTTCCGCGGCGCGCTT
GACGTCGGCGCAACGGTCATCAACGAGGAAATGAAGCTTGCCGCAGTGCGCGCCATCGCT
TCGCTTGCCCGCGAAGAGCCTTCAGATGTCGCCGCCCGCGCCTATTCCGGCGATACGCCG
ACCTTCGGCCCGGATTATATCATTCCCTCGCCGTTCGATCAGCGCCTCATCCTGCGCATT
GCGCCTGCCGTCGCCAAGGCGGCGATGGAAACCGGCGTGGCGACGCGCCCGATCGAGGAT
ATGGAAGCCTATCTCGATCGGCTCAACCGGTTTGTCTTCCGCTCCGGCCTTATTATGAAG
CCGGTCTTCGCGGCTGCCCGCACGCAAGGTGCGCCCATGCGCGTGATCTATGCCGATGGG
GAAGATGAGCGCGTGCTGCGCGCAGCACAGGTGGTGATCGAGGAGCGCATCGCTGCACCG
ATACTCGTCGGGCGACCGCAGGTCGTGGAGACTCGCCTGCGCCGTTACGGCCTCAAAATC
CGCCCCGGCACCGATTTCGAGCTTATCAACCCCGAAGACGATCCGCGCTATCGCGACTAT
GTCGATCTTTATCTGTCCTATACGGGCCGTCAGGGCGTCACGCCGGAAGCTGCGCGCACA
ATCGTCCGCACCAACTCGACCGCCATTGCAGCCCTTGCCGTGATGCGCGACGAGGCCGAC
GCGATGATCTGCGGCCTTGAAGGCCGTTTTGAACGCCATCTGCGCGTCGTTCGCCAGATT
ATCGGCAAGGTGCCCGGCATCCGGGATTATTCAGCCCTGAGCCTGCTCATCTCGCAGCGC
GGCGCGTTGTTCCTCACCGATACCTATGTCAATGCCGAACCCGATGCGAACGAAATTGCC
GAAATGGCAGTTCTTGCCGCCCGCGAGATCAGCCGCTTCGGTATCGAACCAAAGGCCGCG
CTCGTATCGCATTCAAATTTCGGCTCAAAGGAATCGGCAAGCGCGGAAAAAATGCGCCAG
GCTGCGGCCATTCTCGCGGAAAAGGCTCCAGATCTTGAATCCGACGGTGAAATGCATGGC
GATGCCGCTCTTTCGCAGACGCTTCGTGACCGGGTCTTCCCAAGCTCGCGCCTCAAGGGC
GAAGCCAATCTTCTGGTATTCCCGAACCTCGATGCAGCAAACATCACACTTAATGTGGTC
AAGGCCGTCACGGATGCGCTGCATGTTGGCCCAATTCTTCTTGGAGCAACCCGTCCGGCC
CATATTCTGACGCCTTCCGTCACATCGCGCGGTGTCGTCAACATGACGGCGCTGGCCGTC
GTCGAAGCCTTGCAAAAGAACGCCAGCAATCGTCGGCAGAAGTAA
>genes_GCA_000413715.1_Bruc_abor_biovar_2_90-1280_V1_genomic.fna_982
ATGACCAAGAAACCTTCCTCCCCTTCGACGCGCTCTGACTTCGACGAAGCGGCGCTGTTC
TTCCATCGCTATCCGAAACCGGGAAAGCTGGAAATTCAGGCGACGAAACCGCTCGGCAAT
CAGCGCGACCTGGCGCTTGCCTATTCGCCGGGCGTTGCAGCGCCCTGCCTCGCCATCCAT
GACGATCCCGCGACCGCAGCCGAATATACGGCACGCGGCAATCTGGTTGCCGTTGTGTCC
AATGGCACGGCCGTTCTGGGCCTCGGCAATATCGGCGCACTTGCCTCCAAGCCGGTGATG
GAAGGCAAGGCAGTTCTGTTCAAGAAATTTGCCGATATCGATGTTTTCGACATTGAAATC
GATGCGCATGAGATCAACCGGATTGTCGATGTGGTGTCCGCTCTGGAACCCACTTTCGGC
GGCATCAATCTGGAAGACATCAAGGCGCCGGAGTGCTTCGAGGTTGAGGAACAGCTCCGC
GAGCGGATGAATATTCCGGTCTTCCATGATGATCAGCATGGAACCGCGATCATCGTCGCC
TCTGCCGTGCTCAACGGTCTGGAGCTTGCCGGCAAGAAGATCGAGGAGGCGAAGATCGTC
ACCTCCGGTGCGGGTGCTGCCGCCCTTGCCTGCCTCAATCTGCTCGTCAATCTTGGCGCG
AAGCGTGAGAATATCTGGGTCTGCGATATCGAGGGCGTGGTCTATGACGGCCGCAACACG
CTTATGGACCGCTGGAAGGAAGTCTATGCGCAAAAGACCGACGCGCGCACGCTTGCCGAC
GTCATCGGCGGGGCAGACGTATTCCTCGGGCTTTCGGCTGCGGGCGTTCTCAAGCCCGAA
CTTTTGAAGCAGATGGCCGAAAAGCCGCTGATTATGGCGCTTGCCAATCCAAAGCCGGAA
ATCATGCCGGAGGAAGCGCGCGCCGCGCGCGCGGATGCCATGATCTGCACGGGCCGTTCG
GATTTTCCCAATCAGGTCAATAATGTTCTTTGCTTCCCCTATATTTTCCGCGGCGCGCTT
GACGTCGGCGCAACGGTCATCAACGAGGAAATGAAGCTTGCCGCAGTGCGCGCCATCGCT
TCGCTTGCCCGCGAAGAGCCTTCAGATGTCGCCGCCCGCGCCTATTCCGGCGATACGCCG
ACCTTCGGCCCGGATTATATCATTCCCTCGCCGTTCGATCAGCGCCTCATCCTGCGCATT
GCGCCTGCCGTCGCCAAGGCGGCGATGGAAACCGGCGTGGCGACGCGCCCGATCGAGGAT
ATGGAAGCCTATCTCGATCGGCTCAACCGGTTTGTCTTCCGCTCCGGCCTTATTATGAAG
CCGGTCTTCGCGGCTGCCCGCACGCAAGGTGCGCCCATGCGCGTGATCTATGCCGATGGG
GAAGATGAGCGCGTGCTGCGCGCAGCACAGGTGGTGATCGAGGAGCGCATCGCTGCACCG
ATACTCGTCGGGCGACCGCAGGTCGTGGAGACTCGCCTGCGCCGTTACGGCCTCAAAATC
CGCCCCGGCACCGATTTCGAGCTTATCAACCCCGAAGACGATCCGCGCTATCGCGACTAT
GTCGATCTTTATCTGTCCTATACGGGCCGTCAGGGCGTCACGCCGGAAGCTGCGCGCACA
ATCGTCCGCACCAACTCGACCGCCATTGCAGCCCTTGCCGTGATGCGCGACGAGGCCGAC
GCGATGATCTGCGGCCTTGAAGGCCGTTTTGAACGCCATCTGCGCGTCGTTCGCCAGATT
ATCGGCAAGGTGCCCGGCATCCGGGATTATTCAGCCCTGAGCCTGCTCATCTCGCAGCGC
GGCGCGTTGTTCCTCACCGATACCTATGTCAATGCCGAACCCGATGCGAACGAAATTGCC
GAAATGGCAGTTCTTGCCGCCCGCGAGATCAGCCGCTTCGGTATCGAACCAAAGGCCGCG
CTCGTATCGCATTCAAATTTCGGCTCAAAGGAATCGGCAAGCGCGGAAAAAATGCGCCAG
GCTGCGGCCATTCTCGCGGAAAAGGCTCCAGATCTTGAATCCGACGGTGAAATGCATGGC
GATGCCGCTCTTTCGCAGACGCTTCGTGACCGGGTCTTCCCAAGCTCGCGCCTCAAGGGC
GAAGCCAATCTTCTGGTATTCCCGAACCTCGATGCAGCAAACATCACACTTAATGTGGTC
AAGGCCGTCACGGATGCGCTGCATGTTGGCCCAATTCTTCTTGGAGCAACCCGTCCGGCC
CATATTCTGACGCCTTCCGTCACATCGCGCGGTGTCGTCAACATGACGGCGCTGGCCGTC
GTCGAAGCCTTGCAAAAGAACGCCAGCAATCGTCGGCAGAAGTAA
>genes_GCA_000413735.1_Bruc_abor_biovar_1_94-1313_V1_genomic.fna_981
ATGACCAAGAAACCTTCCTCCCCTTCGACGCGCTCTGACTTCGACGAAGCGGCGCTGTTC
TTCCATCGCTATCCGAAACCGGGAAAGCTGGAAATTCAGGCGACGAAACCGCTCGGCAAT
CAGCGCGACCTGGCGCTTGCCTATTCGCCGGGCGTTGCAGCGCCCTGCCTCGCCATCCAT
GACGATCCCGCGACCGCAGCCGAATATACGGCACGCGGCAATCTGGTTGCCGTTGTGTCC
AATGGCACGGCCGTTCTGGGCCTCGGCAATATCGGCGCACTTGCCTCCAAGCCGGTGATG
GAAGGCAAGGCAGTTCTGTTCAAGAAATTTGCCGATATCGATGTTTTCGACATTGAAATC
GATGCGCATGAGATCAACCGGATTGTCGATGTGGTGTCCGCTCTGGAACCCACTTTCGGC
GGCATCAATCTGGAAGACATCAAGGCGCCGGAGTGCTTCGAGGTTGAGGAACAGCTCCGC
GAGCGGATGAATATTCCGGTCTTCCATGATGATCAGCATGGAACCGCGATCATCGTCGCC
TCTGCCGTGCTCAACGGTCTGGAGCTTGCCGGCAAGAAGATCGAGGAGGCGAAGATCGTC
ACCTCCGGTGCGGGTGCTGCCGCCCTTGCCTGCCTCAATCTGCTCGTCAATCTTGGCGCG
AAGCGTGAGAATATCTGGGTCTGCGATATCGAGGGCGTGGTCTATGACGGCCGCAACACG
CTTATGGACCGCTGGAAGGAAGTCTATGCGCAAAAGACCGACGCGCGCACGCTTGCCGAC
GTCATCGGCGGGGCAGACGTATTCCTCGGGCTTTCGGCTGCGGGCGTTCTCAAGCCCGAA
CTTTTGAAGCAGATGGCCGAAAAGCCGCTGATTATGGCGCTTGCCAATCCAAAGCCGGAA
ATCATGCCGGAGGAAGCGCGCGCCGCGCGCGCGGATGCCATGATCTGCACGGGCCGTTCG
GATTTTCCCAATCAGGTCAATAATGTTCTTTGCTTCCCCTATATTTTCCGCGGCGCGCTT
GACGTCGGCGCAACGGTCATCAACGAGGAAATGAAGCTTGCCGCAGTGCGCGCCATCGCT
TCGCTTGCCCGCGAAGAGCCTTCAGATGTCGCCGCCCGCGCCTATTCCGGCGATACGCCG
ACCTTCGGCCCGGATTATATCATTCCCTCGCCGTTCGATCAGCGCCTCATCCTGCGCATT
GCGCCTGCCGTCGCCAAGGCGGCGATGGAAACCGGCGTGGCGACGCGCCCGATCGAGGAT
ATGGAAGCCTATCTCGATCGGCTCAACCGGTTTGTCTTCCGCTCCGGCCTTATTATGAAG
CCGGTCTTCGCGGCTGCCCGCACGCAAGGTGCGCCCATGCGCGTGATCTATGCCGATGGG
GAAGATGAGCGCGTGCTGCGCGCAGCACAGGTGGTGATCGAGGAGCGCATCGCTGCACCG
ATACTCGTCGGGCGACCGCAGGTCGTGGAGACTCGCCTGCGCCGTTACGGCCTCAAAATC
CGCCCCGGCACCGATTTCGAGCTTATCAACCCCGAAGACGATCCGCGCTATCGCGACTAT
GTCGATCTTTATCTGTCCTATACGGGCCGTCAGGGCGTCACGCCGGAAGCTGCGCGCACA
ATCGTCCGCACCAACTCGACCGCCATTGCAGCCCTTGCCGTGATGCGCGACGAGGCCGAC
GCGATGATCTGCGGCCTTGAAGGCCGTTTTGAACGCCATCTGCGCGTCGTTCGCCAGATT
ATCGGCAAGGTGCCCGGCATCCGGGATTATTCAGCCCTGAGCCTGCTCATCTCGCAGCGC
GGCGCGTTGTTCCTCACCGATACCTATGTCAATGCCGAACCCGATGCGAACGAAATTGCC
GAAATGGCAGTTCTTGCCGCCCGCGAGATCAGCCGCTTCGGTATCGAACCAAAGGCCGCG
CTCGTATCGCATTCAAATTTCGGCTCAAAGGAATCGGCAAGCGCGGAAAAAATGCGCCAG
GCTGCGGCCATTCTCGCGGAAAAGGCTCCAGATCTTGAATCCGACGGTGAAATGCATGGC
GATGCCGCTCTTTCGCAGACGCTTCGTGACCGGGTCTTCCCAAGCTCGCGCCTCAAGGGC
GAAGCCAATCTTCTGGTATTCCCGAACCTCGATGCAGCAAACATCACACTTAATGTGGTC
AAGGCCGTCACGGATGCGCTGCATGTTGGCCCAATTCTTCTTGGAGCAACCCGTCCGGCC
CATATTCTGACGCCTTCCGTCACATCGCGCGGTGTCGTCAACATGACGGCGCTGGCCGTC
GTCGAAGCCTTGCAAAAGAACGCCAGCAATCGTCGGCAGAAGTAA
>genes_GCA_000413755.1_Bruc_abor_biovar_1_01-0648_V1_genomic.fna_978
ATGACCAAGAAACCTTCCTCCCCTTCGACGCGCTCTGACTTCGACGAAGCGGCGCTGTTC
TTCCATCGCTATCCGAAACCGGGAAAGCTGGAAATTCAGGCGACGAAACCGCTCGGCAAT
CAGCGCGACCTGGCGCTTGCCTATTCGCCGGGCGTTGCAGCGCCCTGCCTCGCCATCCAT
GACGATCCCGCGACCGCAGCCGAATATACGGCACGCGGCAATCTGGTTGCCGTTGTGTCC
AATGGCACGGCCGTTCTGGGCCTCGGCAATATCGGCGCACTTGCCTCCAAGCCGGTGATG
GAAGGCAAGGCAGTTCTGTTCAAGAAATTTGCCGATATCGATGTTTTCGACATTGAAATC
GATGCGCATGAGATCAACCGGATTGTCGATGTGGTGTCCGCTCTGGAACCCACTTTCGGC
GGCATCAATCTGGAAGACATCAAGGCGCCGGAGTGCTTCGAGGTTGAGGAACAGCTCCGC
GAGCGGATGAATATTCCGGTCTTCCATGATGATCAGCATGGAACCGCGATCATCGTCGCC
TCTGCCGTGCTCAACGGTCTGGAGCTTGCCGGCAAGAAGATCGAGGAGGCGAAGATCGTC
ACCTCCGGTGCGGGTGCTGCCGCCCTTGCCTGCCTCAATCTGCTCGTCAATCTTGGCGCG
AAGCGTGAGAATATCTGGGTCTGCGATATCGAGGGCGTGGTCTATGACGGCCGCAACACG
CTTATGGACCGCTGGAAGGAAGTCTATGCGCAAAAGACCGACGCGCGCACGCTTGCCGAC
GTCATCGGCGGGGCAGACGTATTCCTCGGGCTTTCGGCTGCGGGCGTTCTCAAGCCCGAA
CTTTTGAAGCAGATGGCCGAAAAGCCGCTGATTATGGCGCTTGCCAATCCAAAGCCGGAA
ATCATGCCGGAGGAAGCGCGCGCCGCGCGCGCGGATGCCATGATCTGCACGGGCCGTTCG
GATTTTCCCAATCAGGTCAATAATGTTCTTTGCTTCCCCTATATTTTCCGCGGCGCGCTT
GACGTCGGCGCAACGGTCATCAACGAGGAAATGAAGCTTGCCGCAGTGCGCGCCATCGCT
TCGCTTGCCCGCGAAGAGCCTTCAGATGTCGCCGCCCGCGCCTATTCCGGCGATACGCCG
ACCTTCGGCCCGGATTATATCATTCCCTCGCCGTTCGATCAGCGCCTCATCCTGCGCATT
GCGCCTGCCGTCGCCAAGGCGGCGATGGAAACCGGCGTGGCGACGCGCCCGATCGAGGAT
ATGGAAGCCTATCTCGATCGGCTCAACCGGTTTGTCTTCCGCTCCGGCCTTATTATGAAG
CCGGTCTTCGCGGCTGCCCGCACGCAAGGTGCGCCCATGCGCGTGATCTATGCCGATGGG
GAAGATGAGCGCGTGCTGCGCGCAGCACAGGTGGTGATCGAGGAGCGCATCGCTGCACCG
ATACTCGTCGGGCGACCGCAGGTCGTGGAGACTCGCCTGCGCCGTTACGGCCTCAAAATC
CGCCCCGGCACCGATTTCGAGCTTATCAACCCCGAAGACGATCCGCGCTATCGCGACTAT
GTCGATCTTTATCTGTCCTATACGGGCCGTCAGGGCGTCACGCCGGAAGCTGCGCGCACA
ATCGTCCGCACCAACTCGACCGCCATTGCAGCCCTTGCCGTGATGCGCGACGAGGCCGAC
GCGATGATCTGCGGCCTTGAAGGCCGTTTTGAACGCCATCTGCGCGTCGTTCGCCAGATT
ATCGGCAAGGTGCCCGGCATCCGGGATTATTCAGCCCTGAGCCTGCTCATCTCGCAGCGC
GGCGCGTTGTTCCTCACCGATACCTATGTCAATGCCGAACCCGATGCGAACGAAATTGCC
GAAATGGCAGTTCTTGCCGCCCGCGAGATCAGCCGCTTCGGTATCGAACCAAAGGCCGCG
CTCGTATCGCATTCAAATTTCGGCTCAAAGGAATCGGCAAGCGCGGAAAAAATGCGCCAG
GCTGCGGCCATTCTCGCGGAAAAGGCTCCAGATCTTGAATCCGACGGTGAAATGCATGGC
GATGCCGCTCTTTCGCAGACGCTTCGTGACCGGGTCTTCCCAAGCTCGCGCCTCAAGGGC
GAAGCCAATCTTCTGGTATTCCCGAACCTCGATGCAGCAAACATCACACTTAATGTGGTC
AAGGCCGTCACGGATGCGCTGCATGTTGGCCCAATTCTTCTTGGAGCAACCCGTCCGGCC
CATATTCTGACGCCTTCCGTCACATCGCGCGGTGTCGTCAACATGACGGCGCTGGCCGTC
GTCGAAGCCTTGCAAAAGAACGCCAGCAATCGTCGGCAGAAGTAA
>genes_GCA_000413775.1_Bruc_abor_biovar_1_01-0585_V1_genomic.fna_980
ATGACCAAGAAACCTTCCTCCCCTTCGACGCGCTCTGACTTCGACGAAGCGGCGCTGTTC
TTCCATCGCTATCCGAAACCGGGAAAGCTGGAAATTCAGGCGACGAAACCGCTCGGCAAT
CAGCGCGACCTGGCGCTTGCCTATTCGCCGGGCGTTGCAGCGCCCTGCCTCGCCATCCAT
GACGATCCCGCGACCGCAGCCGAATATACGGCACGCGGCAATCTGGTTGCCGTTGTGTCC
AATGGCACGGCCGTTCTGGGCCTCGGCAATATCGGCGCACTTGCCTCCAAGCCGGTGATG
GAAGGCAAGGCAGTTCTGTTCAAGAAATTTGCCGATATCGATGTTTTCGACATTGAAATC
GATGCGCATGAGATCAACCGGATTGTCGATGTGGTGTCCGCTCTGGAACCCACTTTCGGC
GGCATCAATCTGGAAGACATCAAGGCGCCGGAGTGCTTCGAGGTTGAGGAACAGCTCCGC
GAGCGGATGAATATTCCGGTCTTCCATGATGATCAGCATGGAACCGCGATCATCGTCGCC
TCTGCCGTGCTCAACGGTCTGGAGCTTGCCGGCAAGAAGATCGAGGAGGCGAAGATCGTC
ACCTCCGGTGCGGGTGCTGCCGCCCTTGCCTGCCTCAATCTGCTCGTCAATCTTGGCGCG
AAGCGTGAGAATATCTGGGTCTGCGATATCGAGGGCGTGGTCTATGACGGCCGCAACACG
CTTATGGACCGCTGGAAGGAAGTCTATGCGCAAAAGACCGACGCGCGCACGCTTGCCGAC
GTCATCGGCGGGGCAGACGTATTCCTCGGGCTTTCGGCTGCGGGCGTTCTCAAGCCCGAA
CTTTTGAAGCAGATGGCCGAAAAGCCGCTGATTATGGCGCTTGCCAATCCAAAGCCGGAA
ATCATGCCGGAGGAAGCGCGCGCCGCGCGCGCGGATGCCATGATCTGCACGGGCCGTTCG
GATTTTCCCAATCAGGTCAATAATGTTCTTTGCTTCCCCTATATTTTCCGCGGCGCGCTT
GACGTCGGCGCAACGGTCATCAACGAGGAAATGAAGCTTGCCGCAGTGCGCGCCATCGCT
TCGCTTGCCCGCGAAGAGCCTTCAGATGTCGCCGCCCGCGCCTATTCCGGCGATACGCCG
ACCTTCGGCCCGGATTATATCATTCCCTCGCCGTTCGATCAGCGCCTCATCCTGCGCATT
GCGCCTGCCGTCGCCAAGGCGGCGATGGAAACCGGCGTGGCGACGCGCCCGATCGAGGAT
ATGGAAGCCTATCTCGATCGGCTCAACCGGTTTGTCTTCCGCTCCGGCCTTATTATGAAG
CCGGTCTTCGCGGCTGCCCGCACGCAAGGTGCGCCCATGCGCGTGATCTATGCCGATGGG
GAAGATGAGCGCGTGCTGCGCGCAGCACAGGTGGTGATCGAGGAGCGCATCGCTGCACCG
ATACTCGTCGGGCGACCGCAGGTCGTGGAGACTCGCCTGCGCCGTTACGGCCTCAAAATC
CGCCCCGGCACCGATTTCGAGCTTATCAACCCCGAAGACGATCCGCGCTATCGCGACTAT
GTCGATCTTTATCTGTCCTATACGGGCCGTCAGGGCGTCACGCCGGAAGCTGCGCGCACA
ATCGTCCGCACCAACTCGACCGCCATTGCAGCCCTTGCCGTGATGCGCGACGAGGCCGAC
GCGATGATCTGCGGCCTTGAAGGCCGTTTTGAACGCCATCTGCGCGTCGTTCGCCAGATT
ATCGGCAAGGTGCCCGGCATCCGGGATTATTCAGCCCTGAGCCTGCTCATCTCGCAGCGC
GGCGCGTTGTTCCTCACCGATACCTATGTCAATGCCGAACCCGATGCGAACGAAATTGCC
GAAATGGCAGTTCTTGCCGCCCGCGAGATCAGCCGCTTCGGTATCGAACCAAAGGCCGCG
CTCGTATCGCATTCAAATTTCGGCTCAAAGGAATCGGCAAGCGCGGAAAAAATGCGCCAG
GCTGCGGCCATTCTCGCGGAAAAGGCTCCAGATCTTGAATCCGACGGTGAAATGCATGGC
GATGCCGCTCTTTCGCAGACGCTTCGTGACCGGGTCTTCCCAAGCTCGCGCCTCAAGGGC
GAAGCCAATCTTCTGGTATTCCCGAACCTCGATGCAGCAAACATCACACTTAATGTGGTC
AAGGCCGTCACGGATGCGCTGCATGTTGGCCCAATTCTTCTTGGAGCAACCCGTCCGGCC
CATATTCTGACGCCTTCCGTCACATCGCGCGGTGTCGTCAACATGACGGCGCTGGCCGTC
GTCGAAGCCTTGCAAAAGAACGCCAGCAATCGTCGGCAGAAGTAA
>genes_GCA_000413795.1_Bruc_abor_biovar_1_01-0065_V1_genomic.fna_1088
ATGACCAAGAAACCTTCCTCCCCTTCGACGCGCTCTGACTTCGACGAAGCGGCGCTGTTC
TTCCATCGCTATCCGAAACCGGGAAAGCTGGAAATTCAGGCGACGAAACCGCTCGGCAAT
CAGCGCGACCTGGCGCTTGCCTATTCGCCGGGCGTTGCAGCGCCCTGCCTCGCCATCCAT
GACGATCCCGCGACCGCAGCCGAATATACGGCACGCGGCAATCTGGTTGCCGTTGTGTCC
AATGGCACGGCCGTTCTGGGCCTCGGCAATATCGGCGCACTTGCCTCCAAGCCGGTGATG
GAAGGCAAGGCAGTTCTGTTCAAGAAATTTGCCGATATCGATGTTTTCGACATTGAAATC
GATGCGCATGAGATCAACCGGATTGTCGATGTGGTGTCCGCTCTGGAACCCACTTTCGGC
GGCATCAATCTGGAAGACATCAAGGCGCCGGAGTGCTTCGAGGTTGAGGAACAGCTCCGC
GAGCGGATGAATATTCCGGTCTTCCATGATGATCAGCATGGAACCGCGATCATCGTCGCC
TCTGCCGTGCTCAACGGTCTGGAGCTTGCCGGCAAGAAGATCGAGGAGGCGAAGATCGTC
ACCTCCGGTGCGGGTGCTGCCGCCCTTGCCTGCCTCAATCTGCTCGTCAATCTTGGCGCG
AAGCGTGAGAATATCTGGGTCTGCGATATCGAGGGCGTGGTCTATGACGGCCGCAACACG
CTTATGGACCGCTGGAAGGAAGTCTATGCGCAAAAGACCGACGCGCGCACGCTTGCCGAC
GTCATCGGCGGGGCAGACGTATTCCTCGGGCTTTCGGCTGCGGGCGTTCTCAAGCCCGAA
CTTTTGAAGCAGATGGCCGAAAAGCCGCTGATTATGGCGCTTGCCAATCCAAAGCCGGAA
ATCATGCCGGAGGAAGCGCGCGCCGCGCGCGCGGATGCCATGATCTGCACGGGCCGTTCG
GATTTTCCCAATCAGGTCAATAATGTTCTTTGCTTCCCCTATATTTTCCGCGGCGCGCTT
GACGTCGGCGCAACGGTCATCAACGAGGAAATGAAGCTTGCCGCAGTGCGCGCCATCGCT
TCGCTTGCCCGCGAAGAGCCTTCAGATGTCGCCGCCCGCGCCTATTCCGGCGATACGCCG
ACCTTCGGCCCGGATTATATCATTCCCTCGCCGTTCGATCAGCGCCTCATCCTGCGCATT
GCGCCTGCCGTCGCCAAGGCGGCGATGGAAACCGGCGTGGCGACGCGCCCGATCGAGGAT
ATGGAAGCCTATCTCGATCGGCTCAACCGGTTTGTCTTCCGCTCCGGCCTTATTATGAAG
CCGGTCTTCGCGGCTGCCCGCACGCAAGGTGCGCCCATGCGCGTGATCTATGCCGATGGG
GAAGATGAGCGCGTGCTGCGCGCAGCACAGGTGGTGATCGAGGAGCGCATCGCTGCACCG
ATACTCGTCGGGCGACCGCAGGTCGTGGAGACTCGCCTGCGCCGTTACGGCCTCAAAATC
CGCCCCGGCACCGATTTCGAGCTTATCAACCCCGAAGACGATCCGCGCTATCGCGACTAT
GTCGATCTTTATCTGTCCTATACGGGCCGTCAGGGCGTCACGCCGGAAGCTGCGCGCACA
ATCGTCCGCACCAACTCGACCGCCATTGCAGCCCTTGCCGTGATGCGCGACGAGGCCGAC
GCGATGATCTGCGGCCTTGAAGGCCGTTTTGAACGCCATCTGCGCGTCGTTCGCCAGATT
ATCGGCAAGGTGCCCGGCATCCGGGATTATTCAGCCCTGAGCCTGCTCATCTCGCAGCGC
GGCGCGTTGTTCCTCACCGATACCTATGTCAATGCCGAACCCGATGCGAACGAAATTGCC
GAAATGGCAGTTCTTGCCGCCCGCGAGATCAGCCGCTTCGGTATCGAACCAAAGGCCGCG
CTCGTATCGCATTCAAATTTCGGCTCAAAGGAATCGGCAAGCGCGGAAAAAATGCGCCAG
GCTGCGGCCATTCTCGCGGAAAAGGCTCCAGATCTTGAATCCGACGGTGAAATGCATGGC
GATGCCGCTCTTTCGCAGACGCTTCGTGACCGGGTCTTCCCAAGCTCGCGCCTCAAGGGC
GAAGCCAATCTTCTGGTATTCCCGAACCTCGATGCAGCAAACATCACACTTAATGTGGTC
AAGGCCGTCACGGATGCGCTGCATGTTGGCCCAATTCTTCTTGGAGCAACCCGTCCGGCC
CATATTCTGACGCCTTCCGTCACATCGCGCGGTGTCGTCAACATGACGGCGCTGGCCGTC
GTCGAAGCCTTGCAAAAGAACGCCAGCAATCGTCGGCAGAAGTAA
>genes_GCA_000413815.1_Bruc_abor_biovar_1_B10-0018_V1_genomic.fna_1069
ATGACCAAGAAACCTTCCTCCCCTTCGACGCGCTCTGACTTCGACGAAGCGGCGCTGTTC
TTCCATCGCTATCCGAAACCGGGAAAGCTGGAAATTCAGGCGACGAAACCGCTCGGCAAT
CAGCGCGACCTGGCGCTTGCCTATTCGCCGGGCGTTGCAGCGCCCTGCCTCGCCATCCAT
GACGATCCCGCGACCGCAGCCGAATATACGGCACGCGGCAATCTGGTTGCCGTTGTGTCC
AATGGCACGGCCGTTCTGGGCCTCGGCAATATCGGCGCACTTGCCTCCAAGCCGGTGATG
GAAGGCAAGGCAGTTCTGTTCAAGAAATTTGCCGATATCGATGTTTTCGACATTGAAATC
GATGCGCATGAGATCAACCGGATTGTCGATGTGGTGTCCGCTCTGGAACCCACTTTCGGC
GGCATCAATCTGGAAGACATCAAGGCGCCGGAGTGCTTCGAGGTTGAGGAACAGCTCCGC
GAGCGGATGAATATTCCGGTCTTCCATGATGATCAGCATGGAACCGCGATCATCGTCGCC
TCTGCCGTGCTCAACGGTCTGGAGCTTGCCGGCAAGAAGATCGAGGAGGCGAAGATCGTC
ACCTCCGGTGCGGGTGCTGCCGCCCTTGCCTGCCTCAATCTGCTCGTCAATCTTGGCGCG
AAGCGTGAGAATATCTGGGTCTGCGATATCGAGGGCGTGGTCTATGACGGCCGCAACACG
CTTATGGACCGCTGGAAGGAAGTCTATGCGCAAAAGACCGACGCGCGCACGCTTGCCGAC
GTCATCGGCGGGGCAGACGTATTCCTCGGGCTTTCGGCTGCGGGCGTTCTCAAGCCCGAA
CTTTTGAAGCAGATGGCCGAAAAGCCGCTGATTATGGCGCTTGCCAATCCAAAGCCGGAA
ATCATGCCGGAGGAAGCGCGCGCCGCGCGCGCGGATGCCATGATCTGCACGGGCCGTTCG
GATTTTCCCAATCAGGTCAATAATGTTCTTTGCTTCCCCTATATTTTCCGCGGCGCGCTT
GACGTCGGCGCAACGGTCATCAACGAGGAAATGAAGCTTGCCGCAGTGCGCGCCATCGCT
TCGCTTGCCCGCGAAGAGCCTTCAGATGTCGCCGCCCGCGCCTATTCCGGCGATACGCCG
ACCTTCGGCCCGGATTATATCATTCCCTCGCCGTTCGATCAGCGCCTCATCCTGCGCATT
GCGCCTGCCGTCGCCAAGGCGGCGATGGAAACCGGCGTGGCGACGCGCCCGATCGAGGAT
ATGGAAGCCTATCTCGATCGGCTCAACCGGTTTGTCTTCCGCTCCGGCCTTATTATGAAG
CCGGTCTTCGCGGCTGCCCGCACGCAAGGTGCGCCCATGCGCGTGATCTATGCCGATGGG
GAAGATGAGCGCGTGCTGCGCGCAGCACAGGTGGTGATCGAGGAGCGCATCGCTGCACCG
ATACTCGTCGGGCGACCGCAGGTCGTGGAGACTCGCCTGCGCCGTTACGGCCTCAAAATC
CGCCCCGGCACCGATTTCGAGCTTATCAACCCCGAAGACGATCCGCGCTATCGCGACTAT
GTCGATCTTTATCTGTCCTATACGGGCCGTCAGGGCGTCACGCCGGAAGCTGCGCGCACA
ATCGTCCGCACCAACTCGACCGCCATTGCAGCCCTTGCCGTGATGCGCGACGAGGCCGAC
GCGATGATCTGCGGCCTTGAAGGCCGTTTTGAACGCCATCTGCGCGTCGTTCGCCAGATT
ATCGGCAAGGTGCCCGGCATCCGGGATTATTCAGCCCTGAGCCTGCTCATCTCGCAGCGC
GGCGCGTTGTTCCTCACCGATACCTATGTCAATGCCGAACCCGATGCGAACGAAATTGCC
GAAATGGCAGTTCTTGCCGCCCGCGAGATCAGCCGCTTCGGTATCGAACCAAAGGCCGCG
CTCGTATCGCATTCAAATTTCGGCTCAAAGGAATCGGCAAGCGCGGAAAAAATGCGCCAG
GCTGCGGCCATTCTCGCGGAAAAGGCTCCAGATCTTGAATCCGACGGTGAAATGCATGGC
GATGCCGCTCTTTCGCAGACGCTTCGTGACCGGGTCTTCCCAAGCTCGCGCCTCAAGGGC
GAAGCCAATCTTCTGGTATTCCCGAACCTCGATGCAGCAAACATCACACTTAATGTGGTC
AAGGCCGTCACGGATGCGCTGCATGTTGGCCCAATTCTTCTTGGAGCAACCCGTCCGGCC
CATATTCTGACGCCTTCCGTCACATCGCGCGGTGTCGTCAACATGACGGCGCTGGCCGTC
GTCGAAGCCTTGCAAAAGAACGCCAGCAATCGTCGGCAGAAGTAA
>genes_GCA_000413955.1_Bruc_abor_biovar_1_B10-0091_V1_genomic.fna_981
ATGACCAAGAAACCTTCCTCCCCTTCGACGCGCTCTGACTTCGACGAAGCGGCGCTGTTC
TTCCATCGCTATCCGAAACCGGGAAAGCTGGAAATTCAGGCGACGAAACCGCTCGGCAAT
CAGCGCGACCTGGCGCTTGCCTATTCGCCGGGCGTTGCAGCGCCCTGCCTCGCCATCCAT
GACGATCCCGCGACCGCAGCCGAATATACGGCACGCGGCAATCTGGTTGCCGTTGTGTCC
AATGGCACGGCCGTTCTGGGCCTCGGCAATATCGGCGCACTTGCCTCCAAGCCGGTGATG
GAAGGCAAGGCAGTTCTGTTCAAGAAATTTGCCGATATCGATGTTTTCGACATTGAAATC
GATGCGCATGAGATCAACCGGATTGTCGATGTGGTGTCCGCTCTGGAACCCACTTTCGGC
GGCATCAATCTGGAAGACATCAAGGCGCCGGAGTGCTTCGAGGTTGAGGAACAGCTCCGC
GAGCGGATGAATATTCCGGTCTTCCATGATGATCAGCATGGAACCGCGATCATCGTCGCC
TCTGCCGTGCTCAACGGTCTGGAGCTTGCCGGCAAGAAGATCGAGGAGGCGAAGATCGTC
ACCTCCGGTGCGGGTGCTGCCGCCCTTGCCTGCCTCAATCTGCTCGTCAATCTTGGCGCG
AAGCGTGAGAATATCTGGGTCTGCGATATCGAGGGCGTGGTCTATGACGGCCGCAACACG
CTTATGGACCGCTGGAAGGAAGTCTATGCGCAAAAGACCGACGCGCGCACGCTTGCCGAC
GTCATCGGCGGGGCAGACGTATTCCTCGGGCTTTCGGCTGCGGGCGTTCTCAAGCCCGAA
CTTTTGAAGCAGATGGCCGAAAAGCCGCTGATTATGGCGCTTGCCAATCCAAAGCCGGAA
ATCATGCCGGAGGAAGCGCGCGCCGCGCGCGCGGATGCCATGATCTGCACGGGCCGTTCG
GATTTTCCCAATCAGGTCAATAATGTTCTTTGCTTCCCCTATATTTTCCGCGGCGCGCTT
GACGTCGGCGCAACGGTCATCAACGAGGAAATGAAGCTTGCCGCAGTGCGCGCCATCGCT
TCGCTTGCCCGCGAAGAGCCTTCAGATGTCGCCGCCCGCGCCTATTCCGGCGATACGCCG
ACCTTCGGCCCGGATTATATCATTCCCTCGCCGTTCGATCAGCGCCTCATCCTGCGCATT
GCGCCTGCCGTCGCCAAGGCGGCGATGGAAACCGGCGTGGCGACGCGCCCGATCGAGGAT
ATGGAAGCCTATCTCGATCGGCTCAACCGGTTTGTCTTCCGCTCCGGCCTTATTATGAAG
CCGGTCTTCGCGGCTGCCCGCACGCAAGGTGCGCCCATGCGCGTGATCTATGCCGATGGG
GAAGATGAGCGCGTGCTGCGCGCAGCACAGGTGGTGATCGAGGAGCGCATCGCTGCACCG
ATACTCGTCGGGCGACCGCAGGTCGTGGAGACTCGCCTGCGCCGTTACGGCCTCAAAATC
CGCCCCGGCACCGATTTCGAGCTTATCAACCCCGAAGACGATCCGCGCTATCGCGACTAT
GTCGATCTTTATCTGTCCTATACGGGCCGTCAGGGCGTCACGCCGGAAGCTGCGCGCACA
ATCGTCCGCACCAACTCGACCGCCATTGCAGCCCTTGCCGTGATGCGCGACGAGGCCGAC
GCGATGATCTGCGGCCTTGAAGGCCGTTTTGAACGCCATCTGCGCGTCGTTCGCCAGATT
ATCGGCAAGGTGCCCGGCATCCGGGATTATTCAGCCCTGAGCCTGCTCATCTCGCAGCGC
GGCGCGTTGTTCCTCACCGATACCTATGTCAATGCCGAACCCGATGCGAACGAAATTGCC
GAAATGGCAGTTCTTGCCGCCCGCGAGATCAGCCGCTTCGGTATCGAACCAAAGGCCGCG
CTCGTATCGCATTCAAATTTCGGCTCAAAGGAATCGGCAAGCGCGGAAAAAATGCGCCAG
GCTGCGGCCATTCTCGCGGAAAAGGCTCCAGATCTTGAATCCGACGGTGAAATGCATGGC
GATGCCGCTCTTTCGCAGACGCTTCGTGACCGGGTCTTCCCAAGCTCGCGCCTCAAGGGC
GAAGCCAATCTTCTGGTATTCCCGAACCTCGATGCAGCAAACATCACACTTAATGTGGTC
AAGGCCGTCACGGATGCGCTGCATGTTGGCCCAATTCTTCTTGGAGCAACCCGTCCGGCC
CATATTCTGACGCCTTCCGTCACATCGCGCGGTGTCGTCAACATGACGGCGCTGGCCGTC
GTCGAAGCCTTGCAAAAGAACGCCAGCAATCGTCGGCAGAAGTAA
>genes_GCA_000413975.1_Bruc_abor_biovar_1_89-0363_V1_genomic.fna_1581
ATGACCAAGAAACCTTCCTCCCCTTCGACGCGCTCTGACTTCGACGAAGCGGCGCTGTTC
TTCCATCGCTATCCGAAACCGGGAAAGCTGGAAATTCAGGCGACGAAACCGCTCGGCAAT
CAGCGCGACCTGGCGCTTGCCTATTCGCCGGGCGTTGCAGCGCCCTGCCTCGCCATCCAT
GACGATCCCGCGACCGCAGCCGAATATACGGCACGCGGCAATCTGGTTGCCGTTGTGTCC
AATGGCACGGCCGTTCTGGGCCTCGGCAATATCGGCGCACTTGCCTCCAAGCCGGTGATG
GAAGGCAAGGCAGTTCTGTTCAAGAAATTTGCCGATATCGATGTTTTCGACATTGAAATC
GATGCGCATGAGATCAACCGGATTGTCGATGTGGTGTCCGCTCTGGAACCCACTTTCGGC
GGCATCAATCTGGAAGACATCAAGGCGCCGGAGTGCTTCGAGGTTGAGGAACAGCTCCGC
GAGCGGATGAATATTCCGGTCTTCCATGATGATCAGCATGGAACCGCGATCATCGTCGCC
TCTGCCGTGCTCAACGGTCTGGAGCTTGCCGGCAAGAAGATCGAGGAGGCGAAGATCGTC
ACCTCCGGTGCGGGTGCTGCCGCCCTTGCCTGCCTCAATCTGCTCGTCAATCTTGGCGCG
AAGCGTGAGAATATCTGGGTCTGCGATATCGAGGGCGTGGTCTATGACGGCCGCAACACG
CTTATGGACCGCTGGAAGGAAGTCTATGCGCAAAAGACCGACGCGCGCACGCTTGCCGAC
GTCATCGGCGGGGCAGACGTATTCCTCGGGCTTTCGGCTGCGGGCGTTCTCAAGCCCGAA
CTTTTGAAGCAGATGGCCGAAAAGCCGCTGATTATGGCGCTTGCCAATCCAAAGCCGGAA
ATCATGCCGGAGGAAGCGCGCGCCGCGCGCGCGGATGCCATGATCTGCACGGGCCGTTCG
GATTTTCCCAATCAGGTCAATAATGTTCTTTGCTTCCCCTATATTTTCCGCGGCGCGCTT
GACGTCGGCGCAACGGTCATCAACGAGGAAATGAAGCTTGCCGCAGTGCGCGCCATCGCT
TCGCTTGCCCGCGAAGAGCCTTCAGATGTCGCCGCCCGCGCCTATTCCGGCGATACGCCG
ACCTTCGGCCCGGATTATATCATTCCCTCGCCGTTCGATCAGCGCCTCATCCTGCGCATT
GCGCCTGCCGTCGCCAAGGCGGCGATGGAAACCGGCGTGGCGACGCGCCCGATCGAGGAT
ATGGAAGCCTATCTCGATCGGCTCAACCGGTTTGTCTTCCGCTCCGGCCTTATTATGAAG
CCGGTCTTCGCGGCTGCCCGCACGCAAGGTGCGCCCATGCGCGTGATCTATGCCGATGGG
GAAGATGAGCGCGTGCTGCGCGCAGCACAGGTGGTGATCGAGGAGCGCATCGCTGCACCG
ATACTCGTCGGGCGACCGCAGGTCGTGGAGACTCGCCTGCGCCGTTACGGCCTCAAAATC
CGCCCCGGCACCGATTTCGAGCTTATCAACCCCGAAGACGATCCGCGCTATCGCGACTAT
GTCGATCTTTATCTGTCCTATACGGGCCGTCAGGGCGTCACGCCGGAAGCTGCGCGCACA
ATCGTCCGCACCAACTCGACCGCCATTGCAGCCCTTGCCGTGATGCGCGACGAGGCCGAC
GCGATGATCTGCGGCCTTGAAGGCCGTTTTGAACGCCATCTGCGCGTCGTTCGCCAGATT
ATCGGCAAGGTGCCCGGCATCCGGGATTATTCAGCCCTGAGCCTGCTCATCTCGCAGCGC
GGCGCGTTGTTCCTCACCGATACCTATGTCAATGCCGAACCCGATGCGAACGAAATTGCC
GAAATGGCAGTTCTTGCCGCCCGCGAGATCAGCCGCTTCGGTATCGAACCAAAGGCCGCG
CTCGTATCGCATTCAAATTTCGGCTCAAAGGAATCGGCAAGCGCGGAAAAAATGCGCCAG
GCTGCGGCCATTCTCGCGGAAAAGGCTCCAGATCTTGAATCCGACGGTGAAATGCATGGC
GATGCCGCTCTTTCGCAGACGCTTCGTGACCGGGTCTTCCCAAGCTCGCGCCTCAAGGGC
GAAGCCAATCTTCTGGTATTCCCGAACCTCGATGCAGCAAACATCACACTTAATGTGGTC
AAGGCCGTCACGGATGCGCTGCATGTTGGCCCAATTCTTCTTGGAGCAACCCGTCCGGCC
CATATTCTGACGCCTTCCGTCACATCGCGCGGTGTCGTCAACATGACGGCGCTGGCCGTC
GTCGAAGCCTTGCAAAAGAACGCCAGCAATCGTCGGCAGAAGTAA
>genes_GCA_000413995.1_Bruc_abor_biovar_1_87-2211_V1_genomic.fna_1077
ATGACCAAGAAACCTTCCTCCCCTTCGACGCGCTCTGACTTCGACGAAGCGGCGCTGTTC
TTCCATCGCTATCCGAAACCGGGAAAGCTGGAAATTCAGGCGACGAAACCGCTCGGCAAT
CAGCGCGACCTGGCGCTTGCCTATTCGCCGGGCGTTGCAGCGCCCTGCCTCGCCATCCAT
GACGATCCCGCGACCGCAGCCGAATATACGGCACGCGGCAATCTGGTTGCCGTTGTGTCC
AATGGCACGGCCGTTCTGGGCCTCGGCAATATCGGCGCACTTGCCTCCAAGCCGGTGATG
GAAGGCAAGGCAGTTCTGTTCAAGAAATTTGCCGATATCGATGTTTTCGACATTGAAATC
GATGCGCATGAGATCAACCGGATTGTCGATGTGGTGTCCGCTCTGGAACCCACTTTCGGC
GGCATCAATCTGGAAGACATCAAGGCGCCGGAGTGCTTCGAGGTTGAGGAACAGCTCCGC
GAGCGGATGAATATTCCGGTCTTCCATGATGATCAGCATGGAACCGCGATCATCGTCGCC
TCTGCCGTGCTCAACGGTCTGGAGCTTGCCGGCAAGAAGATCGAGGAGGCGAAGATCGTC
ACCTCCGGTGCGGGTGCTGCCGCCCTTGCCTGCCTCAATCTGCTCGTCAATCTTGGCGCG
AAGCGTGAGAATATCTGGGTCTGCGATATCGAGGGCGTGGTCTATGACGGCCGCAACACG
CTTATGGACCGCTGGAAGGAAGTCTATGCGCAAAAGACCGACGCGCGCACGCTTGCCGAC
GTCATCGGCGGGGCAGACGTATTCCTCGGGCTTTCGGCTGCGGGCGTTCTCAAGCCCGAA
CTTTTGAAGCAGATGGCCGAAAAGCCGCTGATTATGGCGCTTGCCAATCCAAAGCCGGAA
ATCATGCCGGAGGAAGCGCGCGCCGCGCGCGCGGATGCCATGATCTGCACGGGCCGTTCG
GATTTTCCCAATCAGGTCAATAATGTTCTTTGCTTCCCCTATATTTTCCGCGGCGCGCTT
GACGTCGGCGCAACGGTCATCAACGAGGAAATGAAGCTTGCCGCAGTGCGCGCCATCGCT
TCGCTTGCCCGCGAAGAGCCTTCAGATGTCGCCGCCCGCGCCTATTCCGGCGATACGCCG
ACCTTCGGCCCGGATTATATCATTCCCTCGCCGTTCGATCAGCGCCTCATCCTGCGCATT
GCGCCTGCCGTCGCCAAGGCGGCGATGGAAACCGGCGTGGCGACGCGCCCGATCGAGGAT
ATGGAAGCCTATCTCGATCGGCTCAACCGGTTTGTCTTCCGCTCCGGCCTTATTATGAAG
CCGGTCTTCGCGGCTGCCCGCACGCAAGGTGCGCCCATGCGCGTGATCTATGCCGATGGG
GAAGATGAGCGCGTGCTGCGCGCAGCACAGGTGGTGATCGAGGAGCGCATCGCTGCACCG
ATACTCGTCGGGCGACCGCAGGTCGTGGAGACTCGCCTGCGCCGTTACGGCCTCAAAATC
CGCCCCGGCACCGATTTCGAGCTTATCAACCCCGAAGACGATCCGCGCTATCGCGACTAT
GTCGATCTTTATCTGTCCTATACGGGCCGTCAGGGCGTCACGCCGGAAGCTGCGCGCACA
ATCGTCCGCACCAACTCGACCGCCATTGCAGCCCTTGCCGTGATGCGCGACGAGGCCGAC
GCGATGATCTGCGGCCTTGAAGGCCGTTTTGAACGCCATCTGCGCGTCGTTCGCCAGATT
ATCGGCAAGGTGCCCGGCATCCGGGATTATTCAGCCCTGAGCCTGCTCATCTCGCAGCGC
GGCGCGTTGTTCCTCACCGATACCTATGTCAATGCCGAACCCGATGCGAACGAAATTGCC
GAAATGGCAGTTCTTGCCGCCCGCGAGATCAGCCGCTTCGGTATCGAACCAAAGGCCGCG
CTCGTATCGCATTCAAATTTCGGCTCAAAGGAATCGGCAAGCGCGGAAAAAATGCGCCAG
GCTGCGGCCATTCTCGCGGAAAAGGCTCCAGATCTTGAATCCGACGGTGAAATGCATGGC
GATGCCGCTCTTTCGCAGACGCTTCGTGACCGGGTCTTCCCAAGCTCGCGCCTCAAGGGC
GAAGCCAATCTTCTGGTATTCCCGAACCTCGATGCAGCAAACATCACACTTAATGTGGTC
AAGGCCGTCACGGATGCGCTGCATGTTGGCCCAATTCTTCTTGGAGCAACCCGTCCGGCC
CATATTCTGACGCCTTCCGTCACATCGCGCGGTGTCGTCAACATGACGGCGCTGGCCGTC
GTCGAAGCCTTGCAAAAGAACGCCAGCAATCGTCGGCAGAAGTAA
>genes_GCA_000414015.1_Bruc_abor_biovar_1_82-2330_V1_genomic.fna_978
ATGACCAAGAAACCTTCCTCCCCTTCGACGCGCTCTGACTTCGACGAAGCGGCGCTGTTC
TTCCATCGCTATCCGAAACCGGGAAAGCTGGAAATTCAGGCGACGAAACCGCTCGGCAAT
CAGCGCGACCTGGCGCTTGCCTATTCGCCGGGCGTTGCAGCGCCCTGCCTCGCCATCCAT
GACGATCCCGCGACCGCAGCCGAATATACGGCACGCGGCAATCTGGTTGCCGTTGTGTCC
AATGGCACGGCCGTTCTGGGCCTCGGCAATATCGGCGCACTTGCCTCCAAGCCGGTGATG
GAAGGCAAGGCAGTTCTGTTCAAGAAATTTGCCGATATCGATGTTTTCGACATTGAAATC
GATGCGCATGAGATCAACCGGATTGTCGATGTGGTGTCCGCTCTGGAACCCACTTTCGGC
GGCATCAATCTGGAAGACATCAAGGCGCCGGAGTGCTTCGAGGTTGAGGAACAGCTCCGC
GAGCGGATGAATATTCCGGTCTTCCATGATGATCAGCATGGAACCGCGATCATCGTCGCC
TCTGCCGTGCTCAACGGTCTGGAGCTTGCCGGCAAGAAGATCGAGGAGGCGAAGATCGTC
ACCTCCGGTGCGGGTGCTGCCGCCCTTGCCTGCCTCAATCTGCTCGTCAATCTTGGCGCG
AAGCGTGAGAATATCTGGGTCTGCGATATCGAGGGCGTGGTCTATGACGGCCGCAACACG
CTTATGGACCGCTGGAAGGAAGTCTATGCGCAAAAGACCGACGCGCGCACGCTTGCCGAC
GTCATCGGCGGGGCAGACGTATTCCTCGGGCTTTCGGCTGCGGGCGTTCTCAAGCCCGAA
CTTTTGAAGCAGATGGCCGAAAAGCCGCTGATTATGGCGCTTGCCAATCCAAAGCCGGAA
ATCATGCCGGAGGAAGCGCGCGCCGCGCGCGCGGATGCCATGATCTGCACGGGCCGTTCG
GATTTTCCCAATCAGGTCAATAATGTTCTTTGCTTCCCCTATATTTTCCGCGGCGCGCTT
GACGTCGGCGCAACGGTCATCAACGAGGAAATGAAGCTTGCCGCAGTGCGCGCCATCGCT
TCGCTTGCCCGCGAAGAGCCTTCAGATGTCGCCGCCCGCGCCTATTCCGGCGATACGCCG
ACCTTCGGCCCGGATTATATCATTCCCTCGCCGTTCGATCAGCGCCTCATCCTGCGCATT
GCGCCTGCCGTCGCCAAGGCGGCGATGGAAACCGGCGTGGCGACGCGCCCGATCGAGGAT
ATGGAAGCCTATCTCGATCGGCTCAACCGGTTTGTCTTCCGCTCCGGCCTTATTATGAAG
CCGGTCTTCGCGGCTGCCCGCACGCAAGGTGCGCCCATGCGCGTGATCTATGCCGATGGG
GAAGATGAGCGCGTGCTGCGCGCAGCACAGGTGGTGATCGAGGAGCGCATCGCTGCACCG
ATACTCGTCGGGCGACCGCAGGTCGTGGAGACTCGCCTGCGCCGTTACGGCCTCAAAATC
CGCCCCGGCACCGATTTCGAGCTTATCAACCCCGAAGACGATCCGCGCTATCGCGACTAT
GTCGATCTTTATCTGTCCTATACGGGCCGTCAGGGCGTCACGCCGGAAGCTGCGCGCACA
ATCGTCCGCACCAACTCGACCGCCATTGCAGCCCTTGCCGTGATGCGCGACGAGGCCGAC
GCGATGATCTGCGGCCTTGAAGGCCGTTTTGAACGCCATCTGCGCGTCGTTCGCCAGATT
ATCGGCAAGGTGCCCGGCATCCGGGATTATTCAGCCCTGAGCCTGCTCATCTCGCAGCGC
GGCGCGTTGTTCCTCACCGATACCTATGTCAATGCCGAACCCGATGCGAACGAAATTGCC
GAAATGGCAGTTCTTGCCGCCCGCGAGATCAGCCGCTTCGGTATCGAACCAAAGGCCGCG
CTCGTATCGCATTCAAATTTCGGCTCAAAGGAATCGGCAAGCGCGGAAAAAATGCGCCAG
GCTGCGGCCATTCTCGCGGAAAAGGCTCCAGATCTTGAATCCGACGGTGAAATGCATGGC
GATGCCGCTCTTTCGCAGACGCTTCGTGACCGGGTCTTCCCAAGCTCGCGCCTCAAGGGC
GAAGCCAATCTTCTGGTATTCCCGAACCTCGATGCAGCAAACATCACACTTAATGTGGTC
AAGGCCGTCACGGATGCGCTGCATGTTGGCCCAATTCTTCTTGGAGCAACCCGTCCGGCC
CATATTCTGACGCCTTCCGTCACATCGCGCGGTGTCGTCAACATGACGGCGCTGGCCGTC
GTCGAAGCCTTGCAAAAGAACGCCAGCAATCGTCGGCAGAAGTAA
>genes_GCA_000478665.1_Bruc_abor_biovar_1_80-1399_V1_genomic.fna_1179
ATGACCAAGAAACCTTCCTCCCCTTCGACGCGCTCTGACTTCGACGAAGCGGCGCTGTTC
TTCCATCGCTATCCGAAACCGGGAAAGCTGGAAATTCAGGCGACGAAACCGCTCGGCAAT
CAGCGCGACCTGGCGCTTGCCTATTCGCCGGGCGTTGCAGCGCCCTGCCTCGCCATCCAT
GACGATCCCGCGACCGCAGCCGAATATACGGCACGCGGCAATCTGGTTGCCGTTGTGTCC
AATGGCACGGCCGTTCTGGGCCTCGGCAATATCGGCGCACTTGCCTCCAAGCCGGTGATG
GAAGGCAAGGCAGTTCTGTTCAAGAAATTTGCCGATATCGATGTTTTCGACATTGAAATC
GATGCGCATGAGATCAACCGGATTGTCGATGTGGTGTCCGCTCTGGAACCCACTTTCGGC
GGCATCAATCTGGAAGACATCAAGGCGCCGGAGTGCTTCGAGGTTGAGGAACAGCTCCGC
GAGCGGATGAATATTCCGGTCTTCCATGATGATCAGCATGGAACCGCGATCATCGTCGCC
TCTGCCGTGCTCAACGGTCTGGAGCTTGCCGGCAAGAAGATCGAGGAGGCGAAGATCGTC
ACCTCCGGTGCGGGTGCTGCCGCCCTTGCCTGCCTCAATCTGCTCGTCAATCTTGGCGCG
AAGCGTGAGAATATCTGGGTCTGCGATATCGAGGGCGTGGTCTATGACGGCCGCAACACG
CTTATGGACCGCTGGAAGGAAGTCTATGCGCAAAAGACCGACGCGCGCACGCTTGCCGAC
GTCATCGGCGGGGCAGACGTATTCCTCGGGCTTTCGGCTGCGGGCGTTCTCAAGCCCGAA
CTTTTGAAGCAGATGGCCGAAAAGCCGCTGATTATGGCGCTTGCCAATCCAAAGCCGGAA
ATCATGCCGGAGGAAGCGCGCGCCGCGCGCGCGGATGCCATGATCTGCACGGGCCGTTCG
GATTTTCCCAATCAGGTCAATAATGTTCTTTGCTTCCCCTATATTTTCCGCGGCGCGCTT
GACGTCGGCGCAACGGTCATCAACGAGGAAATGAAGCTTGCCGCAGTGCGCGCCATCGCT
TCGCTTGCCCGCGAAGAGCCTTCAGATGTCGCCGCCCGCGCCTATTCCGGCGATACGCCG
ACCTTCGGCCCGGATTATATCATTCCCTCGCCGTTCGATCAGCGCCTCATCCTGCGCATT
GCGCCTGCCGTCGCCAAGGCGGCGATGGAAACCGGCGTGGCGACGCGCCCGATCGAGGAT
ATGGAAGCCTATCTCGATCGGCTCAACCGGTTTGTCTTCCGCTCCGGCCTTATTATGAAG
CCGGTCTTCGCGGCTGCCCGCACGCAAGGTGCGCCCATGCGCGTGATCTATGCCGATGGG
GAAGATGAGCGCGTGCTGCGCGCAGCACAGGTGGTGATCGAGGAGCGCATCGCTGCACCG
ATACTCGTCGGGCGACCGCAGGTCGTGGAGACTCGCCTGCGCCGTTACGGCCTCAAAATC
CGCCCCGGCACCGATTTCGAGCTTATCAACCCCGAAGACGATCCGCGCTATCGCGACTAT
GTCGATCTTTATCTGTCCTATACGGGCCGTCAGGGCGTCACGCCGGAAGCTGCGCGCACA
ATCGTCCGCACCAACTCGACCGCCATTGCAGCCCTTGCCGTGATGCGCGACGAGGCCGAC
GCGATGATCTGCGGCCTTGAAGGCCGTTTTGAACGCCATCTGCGCGTCGTTCGCCAGATT
ATCGGCAAGGTGCCCGGCATCCGGGATTATTCAGCCCTGAGCCTGCTCATCTCGCAGCGC
GGCGCGTTGTTCCTCACCGATACCTATGTCAATGCCGAACCCGATGCGAACGAAATTGCC
GAAATGGCAGTTCTTGCCGCCCGCGAGATCAGCCGCTTCGGTATCGAACCAAAGGCCGCG
CTCGTATCGCATTCAAATTTCGGCTCAAAGGAATCGGCAAGCGCGGAAAAAATGCGCCAG
GCTGCGGCCATTCTCGCGGAAAAGGCTCCAGATCTTGAATCCGACGGTGAAATGCATGGC
GATGCCGCTCTTTCGCAGACGCTTCGTGACCGGGTCTTCCCAAGCTCGCGCCTCAAGGGC
GAAGCCAATCTTCTGGTATTCCCGAACCTCGATGCAGCAAACATCACACTTAATGTGGTC
AAGGCCGTCACGGATGCGCTGCATGTTGGCCCAATTCTTCTTGGAGCAACCCGTCCGGCC
CATATTCTGACGCCTTCCGTCACATCGCGCGGTGTCGTCAACATGACGGCGCTGGCCGTC
GTCGAAGCCTTGCAAAAGAACGCCAGCAATCGTCGGCAGAAGTAA
>genes-Prg_nn_ROCIO2A_817
ATGACCAAGAAACCTTCCTCCCCTTCGACGCGCTCTGACTTCGACGAAGCGGCGCTGTTC
TTCCATCGCTATCCGAAACCGGGAAAGCTGGAAATTCAGGCGACGAAACCGCTCGGCAAT
CAGCGCGACCTGGCGCTTGCCTATTCGCCGGGCGTTGCAGCGCCCTGCCTCGCCATCCAT
GACGATCCCGCGACCGCAGCCGAATATACGGCACGCGGCAATCTGGTTGCCGTTGTGTCC
AATGGCACGGCCGTTCTGGGCCTCGGCAATATCGGCGCACTTGCCTCCAAGCCGGTGATG
GAAGGCAAGGCAGTTCTGTTCAAGAAATTTGCCGATATCGATGTTTTCGACATTGAAATC
GATGCGCATGAGATCAACCGGATTGTCGATGTGGTGTCCGCTCTGGAACCCACTTTCGGC
GGCATCAATCTGGAAGACATCAAGGCGCCGGAGTGCTTCGAGGTTGAGGAACAGCTCCGC
GAGCGGATGAATATTCCGGTCTTCCATGATGATCAGCATGGAACCGCGATCATCGTCGCC
TCTGCCGTGCTCAACGGTCTGGAGCTTGCCGGCAAGAAGATCGAGGAGGCGAAGATCGTC
ACCTCCGGTGCGGGTGCTGCCGCCCTTGCCTGCCTCAATCTGCTCGTCAATCTTGGCGCG
AAGCGTGAGAATATCTGGGTCTGCGATATCGAGGGCGTGGTCTATGACGGCCGCAACACG
CTCATGGACCGCTGGAAGGAAGTCTATGCGCAAAAGACCGACGCGCGCACGCTTGCCGAC
GTCATCGGCGGGGCAGACGTATTCCTCGGGCTTTCGGCTGCGGGCGTTCTCAAGCCCGAA
CTTTTGAAGCAGATGGCCGAAAAGCCGCTGATTATGGCGCTTGCCAATCCAAAGCCGGAA
ATCATGCCGGAGGAAGCGCGCGCCGCGCGCGCGGATGCCATGATCTGCACGGGCCGTTCG
GATTTTCCCAATCAGGTCAATAATGTTCTTTGCTTCCCCTATATTTTCCGCGGCGCGCTT
GACGTCGGCGCAACGGTCATCAACGAGGAAATGAAGCTTGCCGCAGTGCGCGCCATCGCT
TCGCTTGCCCGCGAAGAGCCTTCAGATGTCGCCGCCCGCGCCTATTCCGGCGATACGCCG
ACCTTCGGCCCGGATTATATCATTCCCTCGCCGTTCGATCAGCGCCTCATCCTGCGCATT
GCGCCTGCCGTCGCCAAGGCGGCGATGGAAACCGGCGTGGCGACGCGCCCGATCGAGGAT
ATGGAAGCCTATCTCGATCGGCTCAACCGGTTTGTCTTCCGCTCCGGCCTTATTATGAAG
CCGGTCTTCGCGGCTGCCCGCACGCAAGGTGCGCCCATGCGCGTGATCTATGCCGATGGG
GAAGATGAGCGCGTGCTGCGCGCAGCACAGGTGGTGATCGAGGAGCGCATCGCTGCACCG
ATACTCGTCGGGCGACCGCAGGTCGTGGAGACTCGCCTGCGCCGTTACGGCCTCAAAATC
CGCCCCGGCACCGATTTCGAGCTTATCAACCCCGAAGACGATCCGCGCTATCGCGACTAT
GTCGATCTTTATCTGTCCTATACGGGCCGTCAGGGCGTCACGCCGGAAGCTGCGCGCACA
ATCGTCCGCACCAACTCGACCGCCATTGCAGCCCTTGCCGTGATGCGCGACGAGGCCGAC
GCGATGATCTGCGGCCTTGAAGGCCGTTTTGAACGCCATCTGCGCGTCGTTCGCCAGATT
ATCGGCAAGGTGCCCGGCATCCGGGATTATTCAGCCCTGAGCCTGCTCATCTCGCAGCGC
GGCGCGTTGTTCCTCACCGATACCTATGTCAATGCCGAACCCGATGCGAACGAAATTGCC
GAAATGGCAGTTCTTGCCGCCCGCGAGATCAGCCGCTTCGGTATCGAACCAAAGGCCGCG
CTCGTATCGCATTCAAATTTCGGCTCAAAGGAATCGGCAAGCGCGGAAAAAATGCGCCAG
GCTGCGGCCATTCTCGCGGAAAAGGCTCCAGATCTTGAATCCGACGGTGAAATGCATGGC
GATGCCGCTCTTTCGCAGACGCTTCGTGACCGGGTCTTCCCAAGCTCGCGCCTCAAGGGC
GAAGCCAATCTTCTGGTATTCCCGAACCTCGATGCAGCAAACATCACACTTAATGTGGTC
AAGGCCGTCACGGATGCGCTGCATGTTGGCCCAATTCTTCTTGGAGCAACCCGTCCGGCC
CATATTCTGACGCCTTCCGTCACATCGCGCGGTGTCGTCAACATGACGGCGCTGGCCGTC
GTCGAAGCCTTGCAAAAGAACGCCAGCAATCGTCGGCAGAAGTAA
